# Supplementary material for: Allelic interaction effects of DNA damage and repair genes on the predisposition to age-related cataract
Source: PLoS One. 2018 Apr 24;13(4):e0184478. doi: 10.1371/journal.pone.0184478 (PMC5915686; doi:10.1371/journal.pone.0184478)
Supplement: S1 Table — It contains the details of Genotype of 18 SNPs in control and ARC subjects and Cataract type of ARC subjects. (XLSX) [file pone.0184478.s001.xlsx]

## Sheet: Sheet1
idb	arc	ercc6rs4838519	ercc6rs4253038	wrnrs11574311	wrnrs4733220	wrnrs2725361	wrnrs2725338	wrnrs1801195	wrnrs2725383	wrnrs1863280	blmrs1063147	blmrs7183308	blmrs17273206	blmrs8027126	blmrs7175811	blmrs3815003	blmrs6496724	ogg1rs2072668	ogg1rs2304277
4	0	CA	GA	TT	GG	GG	GG	TT	GG	TT	TC	AA	AG	GG	AG	CT	CA	GC	AA
9	0	CA	AA	TT	GG	AG	GG	GT	GG	TT	CC	AA	GG	GG	GG	TT	AA	GC	AG
20	0	CA	AA	CT	GG	AG	GG	GT	GG	GT	TC	AA	AG	TG	AA	CC	CC	GC	AG
21	0	AA	AA	TT	AG	GG	AG	TT	GG	TT	CC	AA	GG	GG	GG	TT	AA	GC	AG
21	0	CC	GA	TT	AG	GG	AG	TT	GG	TT	CC	AA	GG	TG	AG	CT	AA	CC	AG
22	0	AA	AA	TT	AA	GG	AA	TT	GG	TT	CC	AA	GG	GG	GG	TT	AA	GC	AG
23	0	CC	GG	CT	AA	AG	AG	GT	CG	TT	CC	AA	GG	TG	AG	CT	CA	GG	AA
27	0	AA	AA	CT	AG	AA	AG	GG	GG	GT	CC	AA	GG	GG	GG	TT	AA	GC	AG
27	0	CA	AA	TT	GG	GG	GG	TT	GG	TT	CC	AA	GG	TT	AA	CT	CC	GC	AG
28	0	CA	GA	TT	GG	GG	GG	TT	GG	TT	CC	AA	GG	GG	GG	TT	CA	GC	AG
32	0	CA	AA	CT	AA	AG	GG	GT	CG	TT	CC	AA	GG	GG	GG	TT	AA	GG	AA
34	0	CA	AA	TT	GG	GG	GG	TT	GG	TT	CC	GA	GG	GG	GG	CT	AA	GG	AG
35	0	CA	GA	TT	AG	GG	AG	TT	GG	TT	TC	AA	AG	GG	AG	CT	CA	GC	AG
37	0	CA	GA	TT	GG	AG	GG	GT	GG	GT	CC	AA	GG	GG	GG	CT	CA	GC	AG
43	0	CA	GA	TT	GG	GG	GG	TT	GG	TT	TC	AA	AG	GG	AG	CT	CA	GG	GG
44	0	CA	AA	TT	GG	GG	GG	TT	GG	TT	CC	AA	GG	GG	GG	TT	CA	GG	GG
46	0	AA	AA	TT	AG	AA	GG	GG	GG	GT	CC	AA	GG	GG	GG	TT	AA	GC	AA
53	0	CC	GG	TT	AA	GG	AA	TT	GG	TT	CC	AA	GG	GG	GG	TT	AA	GG	AA
67	0	CC	GA	TT	AG	GG	AG	TT	GG	TT	TC	AA	AG	TG	AA	CT	CC	GC	AG
72	0	AA	AA	CT	AG	AG	GG	GT	CG	TT	CC	AA	GG	GG	GG	TT	AA	GG	AA
72	0	CC	GA	TT	AG	GG	AG	TT	GG	TT	TC	GA	AG	GG	AA	CT	CC	GG	AG
76	0	CC	GA	CC	AA	AA	GG	GG	GG	TT	CC	AA	GG	GG	GG	TT	AA	GG	AA
80	0	CA	GA	CT	AG	AG	AG	GT	GG	TT	TC	AA	AG	GG	AG	CT	CA	GG	AG
81	0	AA	AA	TT	GG	GG	GG	TT	GG	TT	CC	AA	AG	TG	AG	CC	CC	GC	AG
82	0	AA	AA	CT	AA	AG	GG	GT	CG	TT	CC	AA	GG	TT	AA	CC	CC	GG	AG
88	0	CA	GA	TT	AA	AG	AG	GT	GG	TT	TC	AA	AG	TG	AA	CT	CC	GG	AA
96	0	CA	GA	CT	AG	AG	GG	GT	CG	TT	CC	AA	GG	GG	GG	TT	AA	GG	AA
96	0	CC	GG	TT	AG	AG	AG	GT	CG	GT	CC	AA	GG	GG	GG	TT	AA	CC	GG
98	0	CA	GA	TT	GG	AG	GG	GT	GG	GT	CC	AA	AG	GG	GG	CT	CA	GC	AG
100	0	AA	AA	TT	AG	GG	AG	TT	GG	TT	TC	AA	AG	GG	AG	CT	CA	GG	AA
102	0	CA	GA	CT	GG	AA	GG	GG	CG	GT	CC	AA	GG	TG	AG	TT	CA	GG	GG
112	0	CA	GA	TT	GG	AG	GG	GT	GG	GT	CC	AA	GG	GG	GG	TT	AA	GC	AG
112	0	CC	AA	TT	AA	AA	GG	GG	GG	GT	TC	AA	AG	GG	AG	CT	CA	CC	AA
114	0	CC	GA	TT	AG	GG	AG	TT	GG	TT	CC	AA	GG	TG	AG	TT	CA	CC	GG
116	0	CA	GA	TT	AG	GG	GG	TT	GG	TT	CC	AA	GG	GG	GG	TT	AA	GC	GG
116	0	CC	GA	TT	AA	GG	AA	TT	GG	TT	CC	AA	GG	GG	GG	TT	AA	GG	AA
117	0	CC	GG	TT	GG	GG	GG	TT	GG	TT	CC	AA	GG	GG	AG	TT	CA	GC	AG
118	0	CC	GA	TT	GG	AA	GG	GG	GG	GG	CC	AA	GG	GG	GG	TT	CA	GC	AA
123	0	CA	GA	TT	AG	GG	AG	TT	GG	TT	CC	AA	GG	GG	GG	TT	AA	GG	AA
124	0	AA	AA	TT	AG	GG	AG	TT	GG	TT	CC	GA	GG	GG	AG	TT	CA	GC	AG
127	0	CA	GA	CT	AA	AG	GG	GT	CG	TT	CC	AA	GG	GG	GG	TT	AA	GC	AG
129	0	CC	GG	TT	AA	AG	AG	GT	GG	GT	TC	AA	AG	GG	AG	CT	CA	CC	AA
130	0	CA	GA	CT	AA	AG	GG	GT	CG	TT	TC	AA	GG	GG	AG	TT	AA	GG	AA
131	0	AA	AA	TT	AG	GG	GG	TT	GG	TT	CC	AA	AG	GG	GG	CT	CA	CC	GG
134	0	CA	GA	TT	AG	GG	GG	TT	GG	TT	TC	AA	AG	GG	AG	CT	CA	CC	GG
134	0	CA	GA	TT	AG	GG	AG	TT	GG	TT	CC	GA	GG	GG	AG	TT	CA	GG	AA
134	0	CC	GG	TT	AG	GG	AG	TT	GG	TT	CC	AA	GG	GG	GG	TT	AA	GG	AA
138	0	AA	AA	TT	GG	AG	GG	GT	GG	TT	CC	AA	GG	GG	GG	TT	AA	GG	GG
144	0	CA	GA	TT	GG	GG	GG	TT	GG	TT	CC	AA	GG	GG	GG	TT	AA	GG	AA
144	0	CA	AA	TT	AG	GG	AG	TT	GG	TT	CC	GA	GG	GG	AG	TT	CA	GC	AG
145	0	CA	GA	CT	AA	AG	GG	GT	CG	TT	CC	AA	GG	GG	GG	TT	AA	CC	GG
164	0	CA	GA	TT	AG	AG	AG	GT	GG	GT	CC	AA	AG	GG	GG	CT	CA	GC	AG
168	0	AA	AA	CT	AA	AG	AA	GT	CG	TT	CC	AA	GG	GG	GG	TT	AA	GC	AG
170	0	CA	AA	TT	GG	AG	GG	GT	CG	GT	TC	AA	AG	GG	AG	CT	CA	GG	AA
175	0	CA	GA	TT	GG	AG	GG	GT	GG	GT	TC	AA	AG	GG	AG	CT	CA	GC	AG
180	0	AA	AA	CT	AA	AG	AG	GT	CG	TT	TC	AA	AA	GG	AA	CC	CC	GC	AG
181	0	CA	AA	TT	AG	AG	AG	GT	GG	GT	CC	AA	GG	TG	AG	CT	CA	CC	GG
190	0	CA	AA	TT	AG	GG	AG	TT	GG	TT	CC	GA	AG	GG	GG	CT	AA	CC	GG
191	0	CA	AA	TT	AG	AG	AG	GT	GG	GT	CC	AA	GG	GG	GG	TT	AA	GG	AA
197	0	AA	AA	TT	AG	AG	AG	GT	GG	GT	CC	AA	GG	GG	GG	TT	AA	GC	AA
197	0	CA	GA	TT	AA	GG	AG	TT	GG	TT	CC	AA	AG	GG	GG	CT	CA	GC	AA
197	0	CC	GG	TT	AG	GG	AG	TT	GG	TT	CC	AA	GG	GG	GG	TT	AA	GC	AG
200	0	AA	AA	TT	AG	AG	AG	GT	GG	GT	CC	AA	GG	GG	GG	TT	AA	GG	AA
200	0	CA	GA	CT	AA	AG	AA	GT	GG	GT	TC	AA	AA	GG	AG	CC	CC	GG	AG
201	0	CC	AA	CT	AG	AG	AG	GT	CG	TT	CC	AA	GG	GG	GG	TT	AA	GG	AA
204	0	CA	AA	TT	AG	AG	AG	GT	GG	GT	CC	AA	GG	GG	GG	TT	AA	GG	GG
208	0	AA	AA	TT	AG	GG	AG	TT	GG	TT	CC	AA	GG	GG	GG	TT	AA	GG	AA
210	0	CA	AA	TT	AG	GG	AG	TT	GG	TT	CC	GA	GG	GG	GG	TT	AA	GG	AA
213	0	CC	GA	CT	AG	AA	GG	GG	CG	GT	TC	AA	AG	GG	AG	CT	CA	GG	AG
214	0	AA	AA	TT	GG	AG	GG	GT	GG	GT	CC	GA	GG	GG	AG	TT	CA	GC	AG
215	0	AA	AA	TT	GG	GG	GG	TT	GG	TT	TC	AA	AG	GG	AG	CT	CA	GG	AG
216	0	CC	GA	TT	GG	GG	GG	TT	GG	TT	CC	AA	GG	GG	AG	TT	AA	CC	GG
218	0	CC	GA	TT	GG	AA	GG	GG	GG	GG	CC	AA	GG	GG	GG	TT	AA	GC	AG
219	0	CC	GA	TT	GG	GG	GG	TT	GG	TT	CC	AA	GG	GG	GG	TT	AA	GC	AG
219	0	CC	GA	TT	AA	GG	AG	TT	CG	TT	TC	AA	AG	TG	AA	CC	CC	GC	AG
221	0	CA	AA	CT	AG	AA	GG	GG	CG	GT	CC	AA	GG	GG	GG	TT	AA	CC	AG
230	0	CA	GA	TT	GG	AA	GG	GG	GG	GG	TC	AA	AG	GG	AG	CT	CA	GC	AA
231	0	CC	GG	TT	AG	AG	GG	GT	GG	GT	CC	AA	GG	TG	AG	TT	CA	GG	AG
236	0	CA	GA	TT	AA	AG	AG	GT	CG	GT	CC	GA	GG	GG	AG	TT	CA	GG	AA
236	0	CA	AA	TT	AA	GG	AG	TT	GG	TT	CC	AA	GG	GG	GG	TT	AA	GC	AG
237	0	CA	GA	TT	AA	GG	AA	TT	GG	TT	CC	AA	GG	GG	GG	TT	AA	GG	AA
241	0	CA	AA	TT	GG	GG	GG	TT	GG	TT	TC	AA	AG	GG	AG	CT	CA	GC	AG
241	0	CC	GG	TT	AG	AG	GG	GT	GG	GT	TC	AA	AG	GG	AG	CT	CA	GC	AG
242	0	AA	AA	TT	GG	AG	GG	GT	GG	GT	CC	AA	GG	GG	GG	TT	AA	GG	AA
244	0	CA	AA	TT	GG	AG	GG	GT	GG	GT	TC	AA	AG	GG	AG	CT	CA	GC	AG
250	0	CA	GA	CT	GG	AG	GG	GT	CG	TT	CC	AA	GG	GG	GG	TT	AA	GG	AA
251	0	CC	GA	CT	AG	GG	GG	TT	GG	TT	TC	AA	AG	GG	AG	CT	CA	GC	AG
252	0	AA	GA	TT	AA	GG	AA	TT	GG	TT	CC	GA	AG	GG	GG	CT	CA	GG	AA
252	0	CA	GA	CT	AA	AG	GG	GT	CG	TT	CC	AA	GG	GG	GG	TT	AA	GC	AA
253	0	CA	AA	TT	AA	GG	AG	TT	GG	TT	CC	AA	GG	GG	GG	TT	AA	GG	AA
254	0	CC	GG	TT	GG	AG	GG	GT	GG	GT	CC	AA	GG	GG	GG	TT	AA	GG	AA
258	0	AA	AA	TT	AG	AA	GG	GT	GG	GT	CC	AA	GG	GG	AG	TT	AA	GC	AA
258	0	CC	GG	TT	AG	GG	GG	TT	GG	TT	CC	AA	GG	GG	GG	TT	AA	CC	AA
259	0	CA	AA	CT	GG	AA	GG	GG	GG	GT	CC	AA	GG	GG	GG	TT	AA	GG	AA
260	0	CA	GA	TT	AG	GG	AG	TT	GG	TT	CC	GA	GG	GG	AG	CT	CC	GC	AG
260	0	CA	AA	TT	AG	GG	GG	TT	GG	TT	CC	AA	AG	GG	GG	CT	CA	CC	GG
261	0	AA	AA	TT	GG	AG	GG	GT	GG	GT	CC	AA	GG	GG	GG	TT	AA	CC	AG
263	0	CC	GA	TT	GG	AG	GG	GT	GG	GT	CC	AA	GG	GG	GG	TT	CA	GC	AG
268	0	AA	AA	TT	AG	AA	GG	GG	CG	GT	CC	AA	GG	GG	GG	TT	CA	GC	AA
268	0	CA	GG	TT	AG	AG	AG	GT	GG	GT	CC	AA	GG	TG	AG	CT	AA	CC	AG
271	0	AA	AA	TT	AA	AG	GG	GT	GG	GT	TC	AA	AG	GG	AG	CT	CC	GC	AG
271	0	AA	AA	TT	AA	GG	AA	TT	GG	TT	CC	GA	GG	GG	AG	TT	CA	CC	AG
272	0	CA	AA	TT	AA	GG	AG	TT	GG	TT	CC	AA	GG	GG	GG	TT	AA	CC	AG
272	0	CA	AA	TT	GG	AG	GG	GT	GG	GT	CC	AA	GG	GG	GG	TT	AA	GC	AG
272	0	CA	AA	TT	GG	AG	GG	GT	GG	GT	CC	AA	AG	TG	AG	TT	CA	GC	AA
275	0	AA	AA	CT	AG	AA	GG	GG	CG	GT	CC	AA	GG	GG	GG	TT	AA	GC	AG
275	0	AA	AA	TT	AA	GG	AA	TT	GG	TT	CC	GA	GG	GG	AG	TT	AA	GC	AG
279	0	CC	GG	TT	GG	AA	GG	GG	GG	GG	CC	AA	GG	GG	GG	TT	AA	CC	GG
279	0	CC	GA	TT	GG	GG	GG	TT	GG	TT	CC	AA	GG	GG	GG	TT	AA	GG	AA
281	0	CA	GA	CT	GG	AG	AG	GT	CG	TT	CC	AA	GG	GG	GG	TT	AA	CC	GG
282	0	CC	AA	TT	GG	GG	GG	TT	GG	TT	CC	AA	GG	GG	GG	TT	AA	GG	AG
283	0	CA	GA	TT	GG	AA	GG	GG	GG	GG	CC	AA	GG	TG	AG	TT	CA	GC	AG
284	0	AA	AA	TT	AA	GG	AA	TT	GG	TT	CC	GA	GG	GG	GG	TT	AA	GC	AG
284	0	CC	GG	TT	GG	AA	GG	GG	GG	GG	CC	AA	GG	GG	GG	TT	AA	GC	AG
285	0	CA	GA	TT	AG	AG	AG	GT	GG	GT	TC	AA	AG	GG	AG	CT	CA	CC	AG
287	0	AA	GA	TT	AA	AG	AA	GG	GG	GT	TC	AA	AG	GG	AG	CT	AA	CC	AG
287	0	CC	GG	TT	AG	AG	GG	GT	GG	TT	CC	AA	GG	GG	GG	TT	AA	GC	AG
288	0	AA	AA	TT	AG	AG	AG	GG	GG	GT	CC	AA	GG	GG	GG	TT	AA	CC	AA
290	0	CA	GA	TT	AG	AG	AG	GT	GG	GT	CC	AA	GG	GG	GG	TT	AA	GG	AG
293	0	AA	AA	TT	AA	AG	GG	GT	CG	TT	TC	AA	AG	GG	AG	CT	CA	GC	AG
293	0	CA	GA	TT	AG	GG	AG	TT	GG	TT	CC	AA	GG	GG	GG	TT	AA	GC	AG
294	0	CC	GG	CT	GG	AG	GG	GT	CG	TT	CC	AA	AG	GG	GG	CT	CA	CC	GG
296	0	CA	AA	TT	GG	AG	GG	GT	CG	GT	CC	AA	AG	TG	AG	CT	CA	GC	AA
297	0	CA	GA	CT	GG	AG	GG	GT	GG	GT	TC	AA	AG	GG	AG	CT	CA	CC	GG
299	0	AA	AA	TT	AG	AG	AG	GT	GG	GT	CC	AA	GG	TG	AG	CT	CA	GC	AA
299	0	CA	AA	CT	AG	AA	GG	GG	CG	GT	CC	AA	GG	TG	AG	CT	CA	GC	AG
299	0	CA	GA	TT	AA	GG	AA	TT	GG	TT	CC	AA	GG	TG	AG	CT	CA	GC	AG
300	0	CA	AA	CT	AA	AG	AG	GT	CG	TT	CC	AA	GG	GG	GG	TT	AA	GG	AA
300	0	CC	GA	TT	GG	GG	GG	TT	GG	TT	CC	AA	GG	GG	GG	TT	AA	GC	AG
301	0	CA	GA	CT	AG	AG	GG	GT	CG	TT	CC	AA	GG	GG	GG	TT	AA	CC	AG
304	0	CC	AA	TT	GG	AG	GG	GT	GG	GT	CC	AA	GG	GG	GG	TT	AA	GC	AA
305	0	AA	AA	TT	AG	AG	GG	GT	CG	GT	CC	AA	GG	GG	GG	TT	AA	GG	AA
305	0	CA	GA	TT	AG	GG	AG	TT	GG	TT	TC	AA	AG	GG	AG	CT	CA	GG	AA
305	0	CA	AA	TT	AG	AG	AG	GT	GG	GT	TC	AA	AG	GG	AG	CT	CA	GG	AG
306	0	CC	GG	CC	AA	AG	AG	GT	CG	TT	CC	AA	GG	GG	GG	TT	AA	GG	AA
309	0	CA	GA	TT	GG	AG	GG	GT	GG	GT	CC	AA	GG	GG	GG	TT	AA	GG	AA
309	0	CA	GA	CT	AG	GG	AG	TT	GG	TT	CC	AA	GG	GG	GG	TT	AA	GC	AG
310	0	CC	GG	TT	AA	GG	AA	TT	GG	TT	CC	AA	GG	TG	AG	CT	CA	GG	AA
312	0	CA	GA	TT	AA	GG	AA	TT	GG	TT	CC	AA	AG	GG	GG	CT	CA	CC	GG
313	0	CC	AA	TT	GG	GG	GG	TT	GG	TT	CC	AA	GG	GG	GG	TT	AA	GG	AA
314	0	CA	GA	CT	GG	AG	GG	GT	GG	TT	CC	AA	AG	GG	GG	CT	CA	GG	AA
314	0	CA	GA	CT	GG	AG	GG	GT	CG	TT	TC	AA	AA	GG	AG	CC	CC	GG	AA
319	0	CA	GA	TT	AA	GG	AA	TT	GG	TT	CC	GA	GG	GG	GG	TT	AA	GC	AG
321	0	CA	GA	TT	AG	GG	GG	TT	GG	TT	CC	AA	GG	GG	GG	TT	AA	GG	AA
323	0	AA	AA	TT	AG	AG	AG	TT	GG	TT	CC	AA	GG	GG	GG	TT	AA	CC	AG
323	0	CC	GA	TT	AG	GG	AG	TT	GG	TT	CC	AA	GG	GG	GG	TT	CA	GC	AG
325	0	CC	GA	TT	AA	GG	GG	TT	GG	TT	TC	AA	AG	GG	AG	CT	CA	CC	GG
330	0	CA	AA	TT	GG	AG	GG	GT	GG	GT	CC	AA	GG	GG	GG	TT	AA	GC	AG
332	0	CA	AA	TT	AG	AG	GG	TT	GG	TT	CC	AA	GG	GG	GG	TT	CA	GG	AA
334	0	AA	AA	TT	GG	AG	GG	GT	CG	GT	CC	AA	AG	GG	GG	CT	CA	CC	AG
335	0	AA	AA	TT	AA	GG	AA	TT	GG	TT	CC	AA	GG	GG	GG	TT	AA	GG	AA
335	0	CA	GA	TT	AG	AG	AG	GT	GG	GT	CC	AA	GG	TG	AG	CT	CA	GC	AA
336	0	CA	GA	TT	GG	AG	GG	GT	GG	GT	CC	GA	GG	TG	AG	CT	CA	GC	AA
336	0	CA	GA	TT	AG	GG	AG	TT	GG	TT	CC	GA	AG	GG	GG	CT	CA	GC	AG
337	0	CC	GA	TT	AG	AA	GG	GG	CG	GT	CC	AA	GG	GG	GG	TT	CA	GC	AA
339	0	AA	AA	TT	AG	GG	GG	TT	GG	TT	CC	AA	GG	GG	GG	TT	AA	GC	AG
339	0	AA	AA	TT	GG	GG	GG	TT	GG	TT	CC	AA	GG	TG	AG	CC	CC	GG	AA
341	0	CC	GA	CT	AG	AG	GG	GT	CG	TT	TC	AA	AA	GG	AG	CC	CC	GC	AG
345	0	CC	GG	TT	AA	GG	AA	TT	GG	TT	CC	AA	GG	GG	GG	TT	CA	GC	AG
346	0	CA	GA	TT	GG	AA	GG	GG	CG	GG	TC	AA	AG	GG	AG	CT	CA	GG	AA
347	0	CA	AA	TT	AG	GG	AG	TT	CG	TT	CC	AA	AG	GG	GG	CT	CA	GG	AA
348	0	AA	AA	CT	GG	AG	GG	GT	GG	GT	CC	AA	GG	GG	AG	TT	AA	GC	AG
349	0	CA	GA	TT	GG	GG	GG	TT	GG	TT	TC	GA	AG	GG	AA	CT	CC	CC	GG
349	0	CA	AA	CT	AG	AA	AG	GG	GG	GT	TC	AA	GG	GG	AG	TT	AA	GG	GG
350	0	CA	GA	TT	AG	GG	AG	TT	GG	TT	TT	AA	AA	GG	AA	CC	CC	CC	GG
352	0	CC	GA	CT	AG	AG	GG	GT	CG	TT	CC	AA	AG	GG	GG	CT	CA	GG	AA
353	0	CC	GG	TT	GG	GG	GG	TT	GG	TT	CC	AA	GG	TG	AG	TT	CA	CC	GG
355	0	CA	GA	CT	GG	AA	GG	GG	GG	GT	CC	AA	GG	GG	AG	TT	CA	GG	AA
356	0	CA	GA	CT	AG	AA	GG	GG	CG	GT	CC	AA	AG	GG	AG	CT	CA	GC	AG
356	0	CA	GA	TT	GG	AG	GG	GT	GG	GT	TT	AA	AA	GG	AA	CC	CC	GC	AA
357	0	AA	AA	TT	GG	AG	GG	GT	GG	GT	TC	AA	AG	GG	AG	CT	CA	GC	AG
358	0	AA	AA	TT	GG	AG	GG	GT	GG	GT	CC	GA	AG	GG	GG	CT	CA	GC	AG
360	0	CC	GA	TT	AA	GG	AA	TT	GG	TT	CC	AA	GG	GG	GG	TT	AA	GG	AA
361	0	CC	AA	TT	AA	GG	AA	TT	GG	TT	CC	AA	AG	GG	AG	CT	AA	GC	GG
362	0	AA	AA	TT	AG	GG	AG	TT	GG	TT	CC	AA	GG	TG	AG	CT	CA	GC	AG
363	0	CA	GA	TT	AG	GG	AG	TT	GG	TT	CC	AA	AG	GG	AG	CT	CA	GG	AA
365	0	CA	AA	TT	GG	GG	GG	TT	GG	TT	CC	AA	GG	GG	GG	TT	AA	CC	GG
368	0	CC	GA	TT	AA	AG	AA	GT	GG	GT	TC	AA	GG	GG	AG	TT	AA	GG	AG
369	0	CC	GA	TT	AG	GG	AG	TT	GG	TT	CC	AA	AG	GG	AG	CT	CA	GG	AA
370	0	CA	GA	TT	AG	AG	AG	GT	GG	GT	CC	AA	GG	GG	GG	TT	AA	GC	AG
371	0	CA	AA	TT	GG	AG	GG	GT	GG	GT	CC	AA	GG	GG	GG	TT	AA	GC	AA
372	0	CA	AA	TT	AG	AG	GG	GT	CG	GT	TC	AA	AG	GG	AG	CT	CA	GG	AA
374	0	CA	GA	CC	AA	AA	GG	GG	GG	TT	CC	AA	GG	GG	GG	TT	AA	CC	GG
376	0	CA	GA	CT	AA	AG	AG	GT	CG	TT	CC	AA	GG	GG	GG	TT	AA	CC	GG
377	0	CC	GA	TT	AG	GG	AG	TT	GG	TT	TC	AA	AG	GG	AG	CT	CA	GG	AG
379	0	AA	AA	CT	AG	AG	GG	GT	CG	TT	CC	GA	AG	GG	GG	CT	CA	GC	AG
380	0	AA	AA	TT	AG	AG	GG	GT	CG	GT	CC	GA	GG	GG	GG	TT	AA	GC	AG
380	0	CA	AA	TT	AG	AG	AG	GT	GG	GT	TC	GA	AG	GG	AA	CT	CC	GC	GG
382	0	AA	AA	TT	AG	GG	AG	GT	GG	TT	CC	AA	GG	TG	AG	TT	AA	GG	AA
383	0	AA	AA	TT	GG	GG	GG	TT	GG	TT	TC	AA	AG	GG	AG	CT	CA	GC	AG
386	0	CC	GA	TT	GG	GG	GG	TT	GG	TT	CC	AA	AG	GG	AG	CT	CA	GC	AG
393	0	AA	AA	TT	AG	GG	AG	TT	GG	TT	CC	AA	GG	TG	AG	TT	AA	CC	GG
396	0	CC	AA	TT	AA	AG	AG	GT	GG	GT	TC	AA	AG	GG	AG	CT	CA	GC	AG
397	0	CA	GA	TT	AG	AG	AG	GT	GG	GT	CC	AA	GG	GG	GG	TT	AA	GG	AA
403	0	CA	GA	TT	AG	GG	GG	TT	GG	TT	CC	AA	AG	TG	AG	CT	CC	GC	AG
404	0	AA	AA	TT	GG	AG	GG	GT	GG	GT	TC	AA	AG	GG	AG	CT	CA	GC	GG
405	0	CA	AA	TT	GG	GG	GG	TT	GG	TT	CC	AA	GG	GG	GG	TT	AA	GG	AG
406	0	CA	GA	TT	AG	AG	GG	GT	GG	GT	CC	AA	GG	GG	GG	TT	AA	GC	AG
406	0	CC	GG	CT	AG	AG	AG	GT	CG	TT	CC	AA	GG	GG	GG	TT	AA	GG	GG
407	0	CC	GA	TT	AG	GG	AG	TT	GG	TT	CC	AA	GG	GG	GG	TT	CA	GG	AA
408	0	AA	AA	TT	AG	AG	AG	GT	GG	TT	CC	AA	GG	GG	GG	TT	AA	GC	AG
414	0	AA	AA	TT	AG	GG	AG	TT	GG	TT	CC	AA	AG	GG	GG	CT	CA	GC	AG
419	0	CA	GA	TT	AG	GG	AG	TT	GG	TT	CC	AA	AG	TG	AG	CC	CC	CC	GG
422	0	CA	GA	CT	AG	AA	AG	GG	GG	GT	TC	AA	AG	GG	AG	CT	CA	GG	AA
434	0	AA	AA	TT	AA	GG	AA	TT	GG	TT	CC	AA	GG	GG	GG	TT	AA	GC	AG
435	0	CA	AA	TT	AA	AG	AG	GT	CG	TT	TC	AA	AG	GG	AG	CC	CA	GG	GG
436	0	CA	GA	TT	AA	GG	AA	TT	GG	TT	CC	AA	GG	GG	GG	TT	AA	GG	AG
438	0	AA	AA	TT	AG	GG	AG	TT	GG	TT	CC	AA	GG	GG	GG	TT	AA	GC	AG
439	0	CC	GA	CT	AG	GG	AG	TT	GG	TT	TC	AA	AG	GG	AG	CT	CA	GC	GG
440	0	AA	AA	TT	AG	AG	AG	GG	GG	GT	TT	AA	AA	GG	AA	CC	CC	GC	GG
440	0	CA	GA	TT	AG	AG	AG	GT	GG	GT	TC	AA	AG	GG	AG	CT	CA	GC	AG
444	0	CC	GA	TT	AA	GG	AA	TT	GG	TT	TC	AA	AG	GG	AG	CT	CA	GC	AG
445	0	CA	GA	TT	AG	AA	GG	GG	CG	GT	CC	AA	GG	GG	GG	TT	AA	GC	AA
447	0	CA	GA	TT	GG	GG	GG	TT	GG	TT	CC	AA	GG	TG	AG	TT	CA	CC	AA
449	0	CA	AA	TT	GG	AA	GG	GG	GG	GG	CC	AA	GG	GG	GG	TT	AA	GC	AG
449	0	CA	AA	TT	AG	AA	GG	GG	GG	GG	CC	AA	GG	GG	GG	TT	AA	GC	AG
450	0	CA	GA	CT	AG	GG	AG	TT	GG	TT	CC	AA	AG	GG	AG	CT	CA	GG	AG
452	0	CC	GA	TT	GG	AG	GG	GT	GG	TT	CC	AA	AG	GG	AG	CT	CA	GC	AA
458	0	AA	AA	TT	AG	GG	AG	TT	GG	TT	CC	AA	GG	GG	GG	TT	CA	CC	AG
459	0	AA	AA	TT	AG	GG	AG	TT	GG	TT	TC	AA	AG	GG	AG	CT	CA	GC	AG
469	0	CC	GA	CT	AG	AG	GG	GT	GG	TT	CC	AA	GG	GG	GG	CT	AA	GG	AG
470	0	AA	AA	TT	GG	AG	GG	GT	GG	GT	TC	AA	AG	GG	AG	CT	CA	GC	AA
478	0	CC	AA	TT	GG	AG	GG	GT	GG	GT	CC	AA	GG	GG	GG	TT	AA	GC	AG
483	0	CC	GG	TT	AG	AA	GG	GG	CG	GG	CC	AA	GG	GG	GG	TT	AA	GG	AG
487	0	CC	GA	TT	GG	GG	GG	TT	GG	TT	CC	AA	AG	GG	GG	CT	CA	GC	AG
490	0	CA	AA	TT	AG	GG	AG	TT	GG	TT	CC	GA	GG	GG	GG	TT	AA	GG	AA
490	0	CA	AA	TT	GG	AA	GG	GG	GG	GG	CC	AA	GG	GG	GG	TT	AA	GG	AG
493	0	CA	GA	TT	AG	AG	AG	GT	GG	GT	CC	AA	GG	GG	GG	TT	AA	GC	GG
495	0	CA	AA	TT	AG	GG	GG	TT	GG	TT	TT	AA	AA	GG	AA	CC	CC	GC	AG
496	0	AA	AA	TT	GG	GG	GG	TT	GG	TT	CC	AA	GG	GG	GG	TT	AA	GC	AG
500	0	CC	GG	TT	AG	GG	AG	TT	GG	TT	CC	AA	GG	TG	AG	CT	CA	GC	AA
507	0	CA	GA	CT	AG	AG	GG	GT	CG	TT	TC	AA	AG	GG	AG	CT	CA	GC	AG
512	0	CC	GG	TT	GG	GG	GG	TT	GG	TT	TC	AA	AG	GG	AG	CT	CA	GC	AA
523	0	CA	GA	TT	AA	GG	AG	TT	GG	TT	CC	AA	GG	TG	AG	CT	CA	GC	AG
525	0	CA	AA	TT	AG	AG	AG	GT	GG	GT	CC	AA	GG	GG	GG	TT	AA	GG	AA
529	0	AA	AA	CT	AG	GG	GG	TT	GG	TT	TC	AA	AG	GG	AG	CT	CA	GG	AA
529	0	AA	AA	TT	AA	GG	AG	TT	GG	TT	CC	AA	GG	GG	GG	TT	AA	GC	GG
564	0	AA	GA	TT	GG	AG	GG	GT	GG	GT	CC	GA	GG	GG	GG	TT	AA	GG	AA
565	0	CC	AA	TT	AA	GG	AA	TT	GG	TT	CC	AA	GG	GG	GG	TT	AA	GC	AG
574	0	CA	GA	TT	GG	AG	GG	GT	GG	GT	CC	AA	GG	GG	GG	TT	AA	GG	AA
578	0	AA	GA	CT	AG	AG	AG	GT	CG	TT	CC	AA	AG	GG	GG	CT	CA	GC	AA
593	0	CC	GA	TT	GG	AG	GG	GT	GG	GT	TC	AA	AG	GG	AG	CT	CA	GG	AA
613	0	CA	GA	TT	GG	AG	GG	GG	GG	GT	TC	AA	AA	GG	AG	CC	CC	GG	AA
615	0	AA	AA	TT	GG	AG	GG	GT	GG	GT	CC	AA	GG	GG	GG	TT	AA	CC	GG
618	0	AA	AA	CT	AG	AA	GG	GG	GG	GT	TC	AA	AG	GG	AG	CT	AA	GG	GG
622	0	CA	AA	TT	GG	AG	GG	GT	GG	GT	CC	AA	GG	GG	GG	TT	AA	GC	AA
629	0	CC	GA	TT	AA	GG	AA	TT	GG	TT	CC	AA	GG	GG	GG	TT	AA	GC	AG
1024	0	CA	GA	TT	AG	GG	AG	TT	GG	TT	CC	AA	GG	TG	AG	TT	CA	GG	AA
1106	0	CA	AA	TT	GG	AG	GG	GT	GG	GT	TC	AA	AG	GG	AG	CT	CA	CC	AG
1157	0	CA	GA	CT	AG	AG	AG	GT	CG	TT	TC	AA	AG	GG	AG	CT	CA	GC	AG
2065	0	AA	AA	TT	AG	AA	GG	GG	GG	GT	CC	AA	GG	GG	GG	TT	AA	GC	AG
2070	0	CA	GA	TT	AG	AG	AG	GT	CG	GT	CC	AA	GG	GG	GG	TT	AA	GC	AG
2075	0	CC	GG	TT	AG	GG	GG	TT	GG	TT	CC	AA	AG	GG	AG	CT	CA	GC	AG
2117	0	CC	GG	TT	GG	GG	GG	TT	GG	TT	CC	AA	GG	TT	AA	CC	CC	CC	GG
2125	0	CA	GA	TT	AA	AG	GG	GT	GG	GT	TC	AA	GG	GG	AG	TT	AA	GC	AG
2126	0	CA	AA	TT	AA	GG	AG	TT	GG	TT	CC	AA	GG	TG	AG	CT	CA	GC	AG
2166	0	CA	GA	TT	GG	AG	AG	TT	GG	GT	CC	AA	AA	TG	AG	CT	CC	GG	AG
2416	0	CA	AA	CT	AG	AG	GG	GT	CG	TT	CC	GA	GG	GG	GG	TT	CA	GC	AG
3007	0	CC	GA	TT	AG	AG	AG	GT	GG	GT	TC	AA	AG	GG	AG	CT	CA	GC	AG
3016	0	CA	AA	TT	GG	GG	GG	TT	GG	GT	CC	AA	AG	GG	AG	CT	CA	CC	GG
3034	0	CC	GA	TT	GG	AA	GG	GG	GG	GG	TC	AA	AG	GG	AG	CT	AA	GC	AG
3036	0	AA	AA	TT	AG	GG	AG	TT	GG	TT	CC	AA	GG	GG	GG	TT	AA	GC	AG
3086	0	CA	GA	TT	GG	AG	GG	GT	GG	GT	CC	AA	GG	GG	GG	TT	CA	GC	AA
3088	0	CC	AA	TT	AG	AG	AG	GT	GG	TT	CC	AA	GG	TG	AG	TT	AA	GG	AA
3119	0	AA	AA	TT	GG	GG	GG	TT	GG	TT	CC	AA	GG	GG	GG	TT	AA	GG	AA
1	1	CA	AA	TT	AG	GG	AG	TT	GG	TT	TC	AA	AG	GG	AG	CT	CA	GC	AG
2	1	CC	GA	TT	AA	GG	AA	TT	GG	TT	TC	AA	AG	TG	AA	CC	CC	GG	AA
3	1	AA	AA	TT	AG	AG	AG	GT	GG	GT	CC	GA	GG	GG	GG	TT	AA	GC	AG
4	1	CC	GA	TT	AG	GG	AG	TT	GG	TT	CC	AA	GG	GG	GG	TT	AA	GG	AA
5	1	CC	GG	TT	AG	AG	AG	GT	GG	GT	TC	AA	AG	GG	AG	CT	CA	GG	AA
7	1	AA	AA	TT	AG	AG	AG	GT	GG	GT	CC	AA	GG	GG	GG	TT	AA	GG	AA
10	1	CA	AA	CC	AA	AA	GG	GG	CC	TT	CC	AA	GG	GG	GG	TT	CA	CC	GG
10	1	CC	GA	TT	GG	AG	GG	GT	CG	GT	CC	AA	GG	TG	AA	CT	CC	GG	AA
12	1	CA	GA	TT	GG	AG	GG	GT	GG	GT	TC	AA	AG	GG	AG	CT	CA	GG	AG
12	1	CA	AA	TT	GG	GG	GG	TT	GG	TT	TC	GA	GG	GG	AG	TT	AA	GC	AG
13	1	CA	GA	TT	AG	AG	AG	GT	GG	GT	TC	AA	AG	GG	AG	CT	CA	CC	GG
13	1	CC	GA	CT	AG	GG	AG	TT	GG	TT	CC	AA	GG	GG	AG	TT	CA	GG	AG
14	1	AA	AA	TT	GG	AG	GG	GT	GG	TT	TC	AA	AG	GG	AG	CT	CA	GC	AG
17	1	CA	GA	TT	AG	GG	AG	TT	GG	TT	CC	GA	GG	GG	GG	TT	AA	GC	AG
18	1	CA	AA	TT	GG	AA	GG	GG	GG	GT	TC	AA	GG	GG	GG	TT	AA	GG	AA
18	1	CA	GA	TT	AA	AG	AG	GT	GG	TT	CC	AA	GG	GG	GG	TT	AA	GG	AA
18	1	CA	GA	TT	AG	AG	AG	GT	GG	GT	CC	AA	GG	GG	GG	TT	AA	GG	AA
19	1	CA	GA	TT	GG	GG	GG	TT	GG	TT	CC	AA	GG	GG	AG	TT	CA	GC	AG
21	1	CA	GA	TT	AG	AG	AG	GT	GG	GT	CC	AA	GG	GG	GG	TT	AA	CC	AG
21	1	CC	GA	TT	GG	AG	GG	GT	GG	GT	CC	AA	GG	GG	GG	TT	AA	GC	AG
22	1	CC	GA	TT	AG	AG	AG	GT	GG	GT	TC	AA	AG	GG	AG	CT	AA	GC	AA
24	1	CA	AA	TT	GG	AG	GG	GT	GG	GT	CC	AA	AG	GG	GG	CT	CA	GC	AG
24	1	CC	AA	TT	AG	GG	AG	TT	GG	TT	TC	AA	AG	GG	AG	CT	CA	GC	AG
25	1	AA	AA	TT	AG	GG	AG	TT	GG	TT	CC	AA	GG	GG	GG	TT	AA	GC	AG
25	1	CA	AA	TT	GG	AG	GG	GT	GG	GT	TT	AA	AA	GG	AA	CC	CC	GC	AG
26	1	CC	GG	TT	GG	AA	GG	GG	CG	GG	TT	AA	AG	GG	AA	CT	CA	GG	AA
27	1	AA	AA	TT	GG	AG	GG	GT	GG	GT	CC	AA	GG	GG	GG	TT	AA	GG	AA
27	1	CA	GA	TT	GG	AG	GG	GT	GG	GT	CC	AA	GG	GG	GG	TT	AA	GG	AA
27	1	CC	GA	CT	AA	AG	AG	GT	GG	GT	CC	AA	GG	GG	GG	TT	AA	GG	AA
27	1	CC	GA	CT	AG	AG	AG	GT	GG	TT	TC	AA	AG	GG	AG	CT	CA	GC	AG
28	1	AA	AA	TT	AA	GG	AA	TT	GG	TT	CC	AA	GG	GG	GG	TT	AA	GG	AA
28	1	CC	GG	TT	AG	GG	AG	TT	GG	TT	CC	AA	GG	GG	GG	TT	AA	GC	AG
30	1	AA	AA	TT	AG	AG	AG	GT	GG	TT	TC	AA	AG	GG	AG	CT	CA	GC	AG
34	1	CC	GA	CT	AG	AG	GG	GT	CG	TT	CC	GA	GG	GG	GG	TT	AA	GC	AG
37	1	CA	GA	TT	AA	AG	AG	GT	GG	TT	CC	GA	GG	GG	GG	TT	AA	GG	AA
40	1	CA	AA	TT	GG	GG	GG	TT	GG	TT	CC	AA	GG	TT	AA	CC	CC	GC	AG
49	1	CA	GA	CC	GG	AA	GG	GG	GG	TT	CC	AA	GG	GG	GG	TT	AA	GC	AG
49	1	CA	GA	TT	AA	AG	AA	GT	GG	GT	CC	GA	GG	GG	GG	TT	AA	GC	AG
50	1	AA	AA	TT	AA	GG	AG	TT	GG	GT	TC	AA	GG	TG	AA	CT	CA	GC	AG
50	1	AA	GA	TT	AG	GG	AG	TT	GG	TT	CC	GA	GG	GG	GG	TT	AA	GG	AA
50	1	CA	AA	TT	AA	AG	AG	GT	GG	TT	CC	AA	GG	GG	GG	TT	AA	GG	AA
51	1	AA	GA	TT	AG	GG	AG	TT	GG	TT	CC	AA	AG	GG	GG	CC	CC	GC	AG
51	1	AA	AA	TT	AA	GG	AA	TT	GG	GT	TC	AA	AG	GG	AG	CT	CA	GG	AG
54	1	CA	GA	TT	AG	GG	AG	TT	GG	GT	CC	AA	GG	GG	GG	TT	AA	GC	AG
55	1	CA	AA	TT	AG	AG	GG	GT	GG	TT	CC	AA	GG	TG	AG	TT	CA	GC	AG
59	1	CA	AA	CT	AG	AG	AG	GT	GG	TT	TC	AA	GG	TG	AG	CT	CA	CC	GG
60	1	CA	AA	CT	AG	AA	GG	GG	CG	TT	TC	GA	AG	GG	AG	CT	CA	GC	AG
61	1	CA	GA	TT	AG	GG	AG	TT	GG	TT	CC	AA	AG	GG	GG	CT	CA	GC	AG
63	1	CA	GA	TT	AG	GG	AG	TT	GG	TT	TC	GA	AG	GG	AG	CT	CA	GG	AA
64	1	CC	GG	TT	GG	AA	GG	GG	GG	GG	CC	AA	GG	GG	GG	TT	AA	GC	AG
66	1	CC	GA	CT	AG	AG	GG	GT	CG	GT	CC	AA	GG	GG	GG	TT	AA	GG	AA
67	1	AA	AA	TT	GG	AG	GG	GT	GG	TT	CC	AA	GG	GG	GG	TT	AA	GG	AA
67	1	AA	AA	TT	AG	GG	GG	TT	GG	TT	CC	AA	AG	GG	GG	CT	CA	GC	AG
68	1	CC	GA	TT	AA	GG	AA	TT	GG	TT	CC	AA	GG	GG	GG	TT	AA	GG	AA
70	1	AA	AA	CC	AA	AA	GG	GG	CC	TT	TC	AA	AG	GG	AG	CT	CA	GG	AA
71	1	CA	GA	CT	AG	AG	GG	GT	GG	GT	CC	AA	GG	GG	GG	TT	CA	GC	AG
72	1	CA	GA	TT	AG	GG	AG	TT	GG	TT	TC	GA	AA	GG	AG	CC	CC	GC	AG
74	1	CA	GA	TT	GG	GG	GG	TT	GG	TT	CC	AA	GG	TG	AG	TT	CA	GG	AA
79	1	AA	AA	CT	AG	AG	GG	GT	CG	TT	CC	AA	GG	GG	GG	TT	AA	GG	AA
79	1	CA	AA	TT	GG	GG	AG	TT	GG	TT	CC	AA	GG	GG	GG	TT	AA	CC	GG
79	1	CC	GG	CT	AG	AA	GG	GG	CG	TT	CC	AA	GG	GG	GG	TT	AA	GC	AG
79	1	CC	GG	CT	AG	AG	GG	GT	CG	TT	CC	AA	GG	TG	AA	CT	CC	GC	AG
80	1	CA	GA	TT	AG	AG	AG	GT	GG	GT	CC	AA	GG	GG	GG	TT	AA	GC	AG
81	1	AA	AA	CT	AA	AG	AG	GT	CG	TT	TC	AA	AG	GG	AG	CT	CA	GG	AA
81	1	CA	AA	TT	AG	AG	GG	GT	GG	GT	CC	AA	GG	TG	AG	CT	CA	GC	AG
84	1	AA	AA	TT	GG	GG	GG	TT	GG	TT	CC	AA	GG	GG	GG	TT	AA	GC	AG
85	1	AA	AA	CT	AA	AG	AG	GT	CG	TT	CC	AA	GG	GG	GG	TT	AA	GG	AA
85	1	AA	GG	CC	GG	AG	GG	GT	CC	GT	CC	AA	AG	GG	GG	CT	AA	CC	AG
87	1	AA	AA	TT	AG	AG	AG	GT	GG	GT	TC	AA	AG	GG	AG	CT	CA	CC	AG
89	1	CC	GA	TT	AG	AG	AG	GT	GG	GT	CC	AA	GG	GG	GG	TT	AA	GC	AG
91	1	CA	GA	TT	AA	GG	AA	TT	GG	TT	CC	AA	GG	GG	GG	TT	AA	GC	AG
92	1	CA	GA	TT	AG	GG	GG	TT	GG	TT	TC	AA	AG	GG	AG	CT	CA	GG	AA
92	1	CA	GA	TT	AG	AG	AG	GT	GG	GT	CC	GA	GG	GG	GG	TT	AA	GG	AA
93	1	CA	GA	TT	AA	GG	AG	TT	GG	TT	CC	AA	GG	GG	GG	TT	AA	GC	AG
95	1	CA	GA	TT	GG	GG	GG	TT	GG	TT	TC	AA	AA	GG	AG	CC	CC	GG	AA
95	1	CA	GA	TT	AG	GG	AG	TT	GG	TT	CC	AA	GG	TG	AG	CT	CA	GG	AA
98	1	CA	GA	TT	AA	AA	GG	GT	CG	TT	TC	AA	AG	GG	AG	CT	AA	GC	AG
101	1	CA	GA	TT	GG	AG	GG	GT	GG	GT	TC	AA	AG	GG	AG	CT	AA	CC	GG
102	1	AA	AA	CT	AG	AG	GG	GT	CG	TT	CC	GA	GG	GG	GG	TT	AA	CC	GG
102	1	CA	GA	TT	AG	GG	AG	TT	GG	TT	CC	AA	GG	GG	GG	TT	AA	GG	AG
105	1	CA	AA	CT	AG	AG	GG	GT	CG	TT	CC	AA	GG	GG	GG	TT	AA	GG	AA
106	1	CA	GA	TT	AG	GG	AG	TT	GG	TT	CC	GA	GG	GG	AG	TT	CA	CC	GG
106	1	CC	GA	TT	GG	GG	GG	TT	GG	TT	CC	AA	GG	GG	GG	TT	AA	GC	AG
112	1	AA	AA	CT	GG	AG	GG	GT	GG	TT	TC	AA	AG	GG	AG	CT	CA	GC	AG
112	1	CA	GA	TT	AG	AA	GG	GG	CG	GG	CC	AA	GG	GG	GG	TT	AA	GC	AG
115	1	CA	GA	TT	AG	AG	AG	GT	GG	GT	CC	AA	GG	GG	GG	TT	AA	GG	AA
119	1	CC	GA	TT	GG	GG	GG	TT	GG	TT	CC	AA	GG	TT	AA	CC	CC	GC	AG
121	1	CA	AA	TT	AG	GG	GG	TT	GG	TT	CC	AA	GG	GG	GG	TT	AA	GC	AG
125	1	CA	GA	CT	AG	AG	GG	GT	CC	TT	CC	AA	GG	GG	GG	TT	AA	GC	AG
126	1	AA	AA	CT	AG	AG	GG	GT	CG	TT	CC	AA	GG	GG	GG	TT	AA	GG	AA
126	1	CA	GA	TT	AG	AA	GG	GG	GG	TT	TC	AA	AG	GG	AG	CT	CA	GC	AG
126	1	CC	AA	CT	GG	AG	GG	GT	GG	TT	CC	AA	AG	GG	AG	CT	CA	GG	AA
127	1	CA	GA	TT	GG	GG	GG	TT	GG	TT	CC	AA	GG	TG	AG	CT	CA	GG	AA
129	1	CC	AA	TT	GG	AG	GG	GT	GG	TT	TC	AA	AG	GG	AG	CT	AA	GG	AA
130	1	AA	AA	TT	GG	AG	GG	GT	GG	GT	CC	AA	GG	GG	GG	TT	AA	GC	AG
132	1	CA	GA	TT	AG	AG	AG	GT	GG	GT	TC	AA	AG	GG	AG	CT	CA	GC	AG
134	1	CA	AA	CT	GG	AA	GG	GG	CG	GT	TC	GA	AG	GG	AA	CT	CA	GG	AA
135	1	CC	GG	TT	AG	GG	AG	TT	GG	GT	CC	AA	GG	GG	GG	TT	AA	GC	AA
136	1	AA	AA	TT	GG	AG	GG	GT	GG	GT	TC	AA	AG	GG	AG	CT	CC	GC	AG
137	1	CA	AA	TT	AA	GG	AA	TT	GG	TT	TC	GA	AG	GG	AG	CT	CA	GG	AA
137	1	CA	GA	TT	GG	AG	GG	GT	GG	GT	CC	AA	GG	TG	AG	CT	CA	CC	GG
138	1	CC	GA	CC	AA	AA	GG	GG	CC	TT	CC	AA	GG	GG	GG	TT	AA	GC	AG
140	1	AA	AA	TT	AG	GG	AG	TT	GG	TT	TC	AA	AG	GG	AG	CT	CA	GC	AG
143	1	CA	GA	TT	GG	AG	GG	GT	GG	GT	CC	AA	GG	GG	GG	TT	AA	GC	AA
143	1	CA	GA	TT	GG	AG	GG	GT	CG	GT	TC	AA	AG	GG	AG	CT	CA	GC	AG
143	1	CA	AA	TT	GG	GG	GG	TT	GG	TT	TC	AA	AG	GG	AG	CT	CA	GG	AA
144	1	AA	AA	TT	GG	AG	GG	GT	GG	GT	CC	AA	GG	GG	GG	TT	AA	GG	AA
147	1	AA	AA	TT	AG	AG	AG	GT	GG	TT	CC	GA	AG	GG	AG	CT	CC	CC	GG
148	1	AA	AA	CT	AG	AA	GG	GG	CG	GT	TC	AA	AG	TG	AA	CT	CC	GG	AA
153	1	CA	GA	TT	GG	GG	GG	TT	GG	TT	TC	GA	AG	TG	AA	CC	CA	GG	AG
156	1	AA	AA	TT	AG	GG	AG	TT	GG	TT	TT	AA	AA	GG	AA	CC	CC	GG	AA
157	1	CA	AA	TT	AG	GG	AG	TT	GG	TT	CC	AA	GG	GG	GG	TT	AA	GC	AG
157	1	CA	GA	TT	GG	AG	GG	GT	GG	GT	TT	AA	AA	GG	AA	CC	CC	GC	AG
158	1	CA	AA	TT	GG	GG	GG	TT	GG	TT	TC	AA	AG	GG	AG	CT	CA	GC	GG
158	1	CC	GG	TT	AG	AG	GG	GT	GG	GT	TT	AA	AA	GG	AA	CC	CC	GC	AG
159	1	AA	AA	TT	AG	AG	GG	GT	GG	GT	CC	AA	GG	GG	GG	TT	AA	CC	GG
161	1	CA	GA	TT	GG	AG	GG	GT	GG	GT	TC	AA	AG	GG	AG	CT	AA	GC	AG
165	1	CC	GA	TT	AG	GG	GG	TT	GG	GT	CC	AA	AG	GG	GG	CT	CA	GG	AA
165	1	CC	GA	TT	GG	AG	GG	GT	GG	GT	CC	AA	GG	GG	GG	TT	AA	GG	AA
167	1	AA	AA	TT	GG	GG	GG	TT	GG	TT	CC	AA	AG	GG	GG	CT	CA	GG	AA
170	1	AA	AA	TT	AG	GG	AG	TT	GG	TT	CC	AA	AG	GG	GG	CT	CA	GC	AG
171	1	CA	AA	TT	GG	AG	GG	GT	GG	GT	CC	AA	AG	GG	GG	CT	CA	CC	GG
172	1	AA	AA	TT	AG	GG	AG	TT	GG	TT	TC	AA	AG	GG	AG	CT	AA	GG	AA
173	1	CA	AA	TT	AG	AG	GG	GT	CG	TT	TC	AA	AG	GG	AG	CT	CA	GG	AA
173	1	CA	AA	TT	AG	GG	AG	TT	GG	TT	CC	GA	GG	GG	AG	TT	CA	GG	AA
174	1	CA	AA	TT	AG	GG	GG	TT	GG	TT	CC	AA	GG	GG	GG	TT	AA	GC	AG
174	1	CC	GG	TT	GG	AA	GG	GG	GG	GG	CC	AA	GG	GG	GG	TT	AA	GG	AG
175	1	AA	AA	CT	GG	AA	GG	GG	CG	TT	TC	AA	AG	GG	AG	CT	CA	GG	AA
176	1	CC	GG	TT	GG	GG	GG	TT	GG	TT	CC	AA	GG	GG	GG	TT	AA	GG	AA
177	1	AA	AA	CT	AG	AG	AG	GT	GG	GT	CC	GA	GG	GG	GG	TT	AA	GG	AG
180	1	AA	AA	TT	AG	GG	AG	TT	GG	TT	CC	AA	GG	GG	GG	TT	AA	GC	AG
180	1	CC	AA	TT	AG	GG	AG	TT	GG	GT	CC	AA	GG	GG	AG	CT	CC	GG	AA
181	1	AA	AA	TT	GG	GG	GG	TT	GG	TT	TC	AA	AG	GG	AG	CT	CA	GC	AG
184	1	AA	AA	TT	AA	GG	AA	TT	GG	TT	CC	AA	GG	GG	GG	TT	AA	GC	AG
187	1	CA	GA	TT	AG	GG	AG	TT	GG	TT	CC	AA	GG	GG	GG	TT	AA	CC	GG
187	1	CA	AA	TT	AG	GG	AG	TT	GG	TT	CC	AA	AG	GG	GG	CT	CC	GC	AG
187	1	CA	AA	TT	AG	GG	AG	TT	GG	TT	CC	AA	AG	GG	GG	CT	CC	GC	AG
188	1	CA	AA	TT	AG	AG	GG	GT	GG	GT	TC	AA	AG	TG	AA	CT	CC	GC	AG
189	1	AA	AA	TT	AG	GG	AG	TT	GG	TT	CC	AA	AG	GG	GG	CT	CA	GC	AG
189	1	CC	GA	TT	GG	AA	GG	GG	CG	GG	TC	AA	GG	GG	AA	TT	CA	GG	AA
189	1	CC	GA	CT	AA	AG	AG	GT	CG	TT	CC	AA	GG	GG	GG	TT	AA	CC	GG
190	1	CA	GG	TT	GG	GG	GG	TT	CG	TT	CC	AA	GG	GG	GG	TT	CA	GG	AA
190	1	CC	GG	CT	AG	AG	GG	GT	CG	TT	CC	AA	GG	GG	GG	TT	AA	GG	AA
191	1	CC	GA	TT	AG	GG	AG	TT	GG	TT	TC	AA	AG	GG	AG	CT	CA	GC	AG
193	1	CA	GA	TT	AG	GG	AG	TT	GG	TT	TC	AA	AG	GG	AG	CT	CA	GG	AA
194	1	AA	AA	TT	AG	GG	AG	TT	GG	TT	CC	AA	GG	GG	GG	TT	AA	GC	AG
194	1	AA	AA	CT	GG	AA	GG	GG	GG	TT	TC	AA	AA	GG	AG	CC	CC	GC	GG
195	1	CA	GA	TT	AA	GG	AA	TT	GG	TT	CC	GA	GG	GG	AG	TT	CA	GG	AA
199	1	AA	AA	TT	GG	AG	GG	GT	GG	GT	CC	AA	GG	GG	GG	TT	AA	GC	AG
200	1	AA	AA	TT	GG	AG	GG	GT	GG	GT	CC	AA	GG	GG	AG	TT	CA	GC	AG
201	1	CC	GA	TT	AG	AG	AG	GT	GG	TT	TC	AA	AG	GG	AG	CT	CA	CC	GG
205	1	CA	AA	TT	AG	AG	AG	GT	GG	GT	TC	AA	AA	GG	AA	CC	CC	GG	AA
209	1	AA	GG	CT	AA	AA	GG	GG	GG	TT	CC	AA	AA	GG	AG	CT	CA	GG	AA
213	1	CC	GA	TT	GG	GG	GG	TT	GG	TT	CC	AA	GG	GG	GG	TT	AA	GC	AG
214	1	CA	AA	TT	AA	AG	AG	GT	CG	GT	TC	AA	AA	GG	AG	CC	CC	GC	AG
217	1	CA	GA	TT	AA	GG	AA	TT	GG	TT	CC	AA	GG	GG	GG	TT	AA	GC	AG
217	1	CA	GA	TT	GG	AG	GG	GT	GG	GT	TC	AA	AG	GG	AG	CT	CA	GG	AA
218	1	CA	AA	TT	AA	GG	AA	TT	GG	TT	CC	AA	GG	GG	AG	TT	CA	GG	AA
221	1	CA	GA	TT	AG	GG	AG	TT	GG	TT	CC	AA	GG	GG	GG	TT	AA	GG	AA
225	1	CC	GA	TT	GG	GG	AG	TT	GG	TT	CC	AA	AG	GG	GG	CT	AA	GG	AA
228	1	CA	AA	TT	AG	GG	GG	TT	GG	TT	TC	AA	AG	GG	AG	CT	CA	GG	AG
228	1	CC	AA	CT	GG	AA	GG	GG	GG	GT	TT	AA	AA	GG	AA	CC	CC	GC	AG
229	1	AA	AA	TT	GG	AG	GG	GT	GG	TT	CC	AA	GG	GG	GG	TT	AA	GC	AG
230	1	AA	AA	TT	GG	AA	GG	GG	GG	GG	TC	AA	AG	GG	AG	CT	CA	GG	AA
230	1	CA	GA	CT	GG	AA	GG	GG	GG	GT	CC	AA	GG	GG	GG	CT	AA	GG	AG
233	1	CA	GA	TT	AA	AG	AG	TT	GG	TT	CC	AA	GG	GG	GG	TT	AA	GC	AG
234	1	AA	AA	TT	AG	GG	GG	TT	GG	TT	CC	AA	GG	TG	AG	CT	CA	GC	AG
234	1	CA	AA	TT	GG	GG	GG	TT	GG	TT	CC	GA	GG	GG	AG	TT	CA	GC	AG
234	1	CA	AA	TT	AA	GG	AG	TT	GG	TT	CC	AA	GG	GG	GG	TT	AA	GC	AG
235	1	AA	AA	TT	AG	GG	AG	TT	GG	TT	CC	AA	AG	GG	GG	CT	CA	GC	AG
236	1	CC	GA	CT	AA	AG	AG	GT	CG	TT	CC	AA	GG	GG	GG	TT	AA	GG	AG
239	1	CC	GA	TT	GG	AG	GG	GT	GG	GT	CC	AA	GG	GG	GG	TT	AA	GC	AG
240	1	CA	AA	TT	AG	GG	GG	TT	CG	TT	CC	AA	AG	GG	GG	CT	AA	GC	GG
242	1	CC	AA	TT	AG	GG	AG	TT	GG	TT	TC	AA	AG	GG	AG	CT	CA	GC	AG
243	1	CA	GA	TT	AG	GG	AG	TT	GG	GT	CC	AA	GG	GG	GG	TT	AA	GG	AA
245	1	AA	GG	TT	GG	AG	GG	GT	GG	GT	TC	AA	AG	GG	AG	CT	CA	GG	AA
245	1	AA	AA	CT	AG	AA	GG	GG	CG	GT	CC	AA	GG	TG	AG	CT	CA	GC	AG
248	1	AA	AA	TT	GG	GG	GG	TT	GG	TT	CC	GA	GG	GG	GG	TT	AA	GG	AA
248	1	CA	AA	TT	AG	AG	GG	TT	GG	GT	CC	AA	GG	GG	GG	CT	CC	GG	AA
249	1	AA	AA	TT	GG	AG	GG	GT	GG	GT	TC	AA	AG	GG	AG	CT	CC	GG	AA
252	1	CA	AA	TT	AG	AG	AG	GT	GG	GT	CC	AA	AG	GG	GG	CT	CC	GG	AA
252	1	CA	AA	TT	GG	AG	GG	GT	GG	GT	CC	AA	GG	GG	GG	TT	AA	GG	AA
257	1	AA	AA	TT	GG	AG	GG	GT	GG	GT	CC	AA	GG	GG	GG	TT	AA	GC	AG
260	1	AA	AA	TT	AG	AG	AG	GT	GG	GT	TT	AA	AA	GG	AA	CC	CC	GG	AA
264	1	AA	AA	TT	AG	GG	AG	TT	GG	TT	CC	AA	GG	GG	GG	TT	CA	GG	AA
270	1	CA	GA	TT	AG	AG	AG	GT	GG	TT	CC	AA	GG	GG	GG	TT	AA	CC	GG
271	1	CA	AA	TT	AA	GG	AG	TT	GG	TT	CC	AA	GG	GG	GG	TT	AA	GG	AA
272	1	CA	AA	TT	AG	GG	AG	GG	GG	TT	TC	AA	GG	GG	GG	TT	CA	CC	AG
276	1	CC	GA	TT	AG	GG	AG	TT	GG	GT	CC	AA	AG	GG	AG	CT	AA	CC	GG
278	1	AA	AA	TT	AA	GG	AG	TT	CG	TT	TC	AA	AG	GG	AG	CT	CA	CC	GG
278	1	AA	AA	TT	AG	AG	GG	GT	CG	TT	CC	AA	GG	GG	GG	TT	AA	GC	AG
279	1	CC	GG	TT	AA	GG	AA	TT	GG	TT	CC	AA	GG	GG	GG	TT	AA	GC	AG
280	1	CA	GA	TT	AG	AA	GG	GG	GG	GT	TC	AA	AG	GG	AG	CT	CA	GC	AG
281	1	AA	AA	TT	AG	GG	AG	TT	GG	TT	CC	AA	GG	GG	GG	TT	AA	GC	GG
282	1	CC	GG	CT	AG	AG	GG	GT	CG	GT	TC	AA	AG	GG	AG	CT	CA	GG	AA
285	1	AA	AA	TT	AG	AG	AG	GT	GG	TT	TC	GA	GG	TG	AA	CT	CA	GC	AG
285	1	CA	AA	TT	AG	AG	AG	GT	GG	GT	CC	AA	GG	GG	GG	TT	AA	GG	AA
287	1	CA	GA	TT	AG	AG	AG	GT	GG	GT	CC	GA	GG	GG	GG	TT	AA	GG	AA
287	1	CA	GA	CT	AG	AA	GG	GG	CG	TT	TC	AA	AG	GG	AG	CT	CA	GG	AA
288	1	CA	GA	TT	AG	GG	AG	TT	GG	TT	CC	AA	GG	GG	GG	TT	AA	GC	AG
295	1	AA	AA	TT	GG	GG	GG	TT	GG	TT	CC	AA	GG	GG	GG	TT	AA	CC	GG
296	1	CC	GG	TT	AG	GG	GG	TT	GG	GT	CC	AA	GG	TG	AG	TT	CA	GC	AG
303	1	CA	AA	CT	AA	AA	GG	GG	CG	TT	CC	GA	GG	GG	GG	TT	AA	GG	AA
304	1	AA	AA	TT	GG	GG	GG	TT	GG	TT	CC	AA	GG	GG	GG	TT	AA	GG	AA
306	1	AA	AA	TT	AA	GG	AA	TT	GG	TT	CC	AA	GG	GG	GG	TT	AA	GC	AG
306	1	CA	GA	CT	AA	AG	GG	GT	CG	TT	CC	GA	GG	GG	GG	TT	AA	CC	GG
309	1	AA	AA	CT	AG	AG	GG	GT	CG	TT	CC	AA	AG	GG	GG	CT	CA	GC	AG
309	1	CA	AA	CT	AG	GG	GG	GT	GG	TT	CC	GA	AA	GG	GG	CT	CA	GC	AG
309	1	CC	GA	TT	AG	GG	AG	TT	GG	TT	CC	AA	GG	TG	AG	TT	CA	GC	AG
310	1	CC	GA	TT	AG	GG	AG	TT	GG	TT	CC	AA	GG	TT	AA	CT	CC	GC	AG
313	1	CA	GA	TT	AA	GG	AA	TT	GG	TT	TC	GA	AG	GG	AA	CT	CC	CC	AG
315	1	AA	AA	TT	GG	AG	GG	GT	GG	GT	CC	AA	GG	GG	GG	TT	AA	GG	AA
316	1	CC	GA	TT	AG	AG	GG	GT	GG	GT	CC	AA	GG	GG	GG	TT	AA	GG	AA
317	1	CA	AA	TT	GG	AA	GG	GG	GG	GG	TC	AA	AA	GG	AG	CC	CC	CC	GG
321	1	CA	AA	CC	AG	AA	AG	GG	GG	TT	CC	AA	GG	TG	AG	CT	CA	GC	AG
322	1	AA	AA	TT	AG	AG	AG	GT	GG	GT	TC	AA	AG	GG	AA	CT	CA	GG	AA
322	1	CC	GG	TT	GG	AG	GG	GT	GG	GT	CC	AA	GG	TG	AG	TT	CA	CC	AA
323	1	CA	AA	TT	AG	AA	GG	GG	GG	GT	CC	AA	GG	GG	GG	TT	AA	GG	GG
329	1	CA	GA	TT	GG	AG	GG	GT	CG	GT	CC	AA	GG	GG	GG	TT	AA	GG	AA
330	1	CA	GA	TT	AG	AG	GG	GT	GG	GT	CC	GA	GG	GG	GG	TT	CA	GC	AG
332	1	CC	GA	TT	AG	AG	AG	GT	GG	GT	CC	AA	GG	TG	AG	CT	CA	GC	AG
336	1	CC	GG	CT	AG	AA	GG	GG	CG	GT	CC	AA	AG	TG	AG	CT	CA	CC	GG
338	1	CA	GA	TT	AA	AG	GG	GT	GG	TT	CC	AA	GG	GG	GG	TT	AA	GC	AG
339	1	CC	GG	TT	AA	GG	AA	TT	GG	GT	CC	AA	GG	GG	GG	TT	AA	GG	AG
341	1	CC	AA	TT	GG	AA	GG	GG	GG	GG	CC	AA	GG	GG	AG	TT	CA	GG	AA
342	1	CC	GA	TT	AG	AG	GG	TT	GG	TT	TC	AA	GG	GG	GG	TT	CA	GG	AA
343	1	AA	AA	TT	GG	AA	GG	GG	GG	GG	CC	AA	GG	GG	GG	TT	AA	GC	AG
343	1	CA	GA	TT	AG	GG	GG	TT	GG	TT	TC	AA	AG	TG	AA	CC	CC	GG	AA
347	1	CA	GA	CT	AG	AA	GG	GG	CG	GT	CC	AA	GG	GG	GG	TT	AA	CC	GG
348	1	CA	AA	TT	AA	GG	AA	TT	GG	TT	CC	AA	GG	GG	GG	TT	AA	GC	AG
350	1	AA	AA	CT	AA	AG	AG	GT	CG	TT	CC	AA	GG	GG	GG	TT	AA	CC	GG
352	1	CA	AA	TT	GG	GG	GG	GT	GG	GT	CC	AA	GG	TG	AG	CT	CA	GG	AA
352	1	CA	GA	CT	GG	AG	GG	GT	CG	GT	TT	AA	AA	GG	AA	CC	CA	GC	AG
353	1	CA	AA	TT	GG	AG	GG	GT	GG	GT	TC	AA	AG	GG	AG	CT	CA	GG	AA
356	1	AA	AA	TT	AG	GG	GG	TT	GG	TT	CC	AA	GG	TG	AG	CT	CA	GG	AA
357	1	CC	GG	TT	AG	GG	AG	TT	GG	TT	CC	AA	AG	GG	GG	CT	CA	GG	AA
358	1	CA	GA	CT	GG	AG	GG	GT	CG	GT	CC	AA	GG	GG	GG	TT	AA	GC	AG
358	1	CC	GA	TT	GG	GG	GG	TT	GG	TT	CC	AA	GG	GG	GG	TT	AA	GG	AA
359	1	CA	AA	CT	AG	AA	GG	GG	CG	TT	CC	AA	GG	GG	GG	TT	AA	CC	GG
359	1	CC	GA	TT	GG	AG	GG	GT	GG	GT	TC	AA	AG	GG	AG	CT	CA	CC	GG
360	1	CA	AA	TT	AA	GG	AG	TT	GG	TT	CC	AA	GG	GG	GG	TT	AA	GC	AG
360	1	CA	GA	TT	AG	GG	AG	TT	GG	TT	CC	AA	GG	GG	GG	TT	AA	GC	AG
360	1	CA	GA	CT	GG	AG	GG	GT	CG	TT	TC	AA	AG	GG	AG	CT	CA	GG	AA
361	1	AA	AA	CC	AG	AA	GG	GG	CC	TT	CC	AA	GG	GG	GG	TT	AA	GG	AA
362	1	CA	GA	CT	GG	AG	GG	GT	CG	TT	CC	AA	AG	GG	AG	CT	AA	GG	AA
365	1	CA	AA	TT	AA	AG	AA	GT	GG	GT	CC	AA	GG	GG	GG	TT	CA	GG	AA
365	1	CA	GA	TT	GG	GG	GG	TT	GG	TT	CC	AA	GG	GG	GG	TT	AA	GC	AG
368	1	CC	GA	CT	AG	AG	AG	GT	CG	TT	CC	AA	GG	TG	AG	CT	AA	GC	AG
370	1	CC	GA	TT	GG	AG	GG	GT	GG	GT	CC	AA	GG	TG	AG	CT	CA	GC	AA
372	1	CA	GA	TT	AG	AG	AG	GT	GG	GT	CC	AA	AG	GG	GG	CT	CA	GC	AG
373	1	AA	AA	TT	AG	GG	AG	TT	GG	TT	CC	AA	GG	GG	GG	TT	AA	GG	AA
373	1	AA	AA	TT	AG	GG	AG	TT	GG	TT	CC	AA	GG	GG	GG	TT	AA	GG	AA
374	1	CA	GA	TT	AA	AG	AG	GT	GG	TT	TT	AA	AA	GG	AA	CC	AA	GC	AG
374	1	CA	GA	TT	AA	GG	AA	TT	GG	GT	CC	GA	GG	GG	GG	TT	AA	GC	AG
375	1	AA	AA	TT	AG	AG	GG	GT	GG	TT	CC	AA	GG	GG	GG	TT	AA	GC	AG
375	1	CA	GA	CT	GG	AG	GG	GT	GG	TT	TC	AA	AG	GG	AG	CT	CA	GC	AG
376	1	CA	GA	TT	GG	GG	GG	TT	GG	TT	CC	AA	GG	TG	AG	CT	CA	GC	AG
378	1	AA	GA	TT	AA	GG	AA	TT	GG	TT	CC	AA	GG	GG	GG	TT	AA	GG	AA
380	1	AA	AA	TT	GG	GG	GG	TT	GG	TT	TC	AA	GG	GG	GG	TT	CA	GC	AG
381	1	CA	GA	TT	AG	GG	AG	TT	GG	TT	TC	AA	AG	GG	AG	CT	CA	GG	AA
385	1	AA	AA	TT	GG	AG	GG	GT	GG	GT	TC	AA	AG	GG	AG	CT	AA	CC	GG
388	1	CC	GA	TT	AG	GG	AG	TT	GG	TT	CC	AA	GG	GG	GG	TT	AA	GG	AA
390	1	CA	AA	TT	AG	GG	AG	TT	GG	TT	TC	AA	AG	GG	AG	CT	CA	GG	AA
392	1	AA	AA	TT	AG	AG	GG	GT	GG	GT	TC	AA	GG	GG	GG	TT	AA	GG	AA
394	1	CA	GA	TT	GG	GG	GG	TT	GG	TT	CC	AA	GG	GG	GG	CT	CA	GC	AG
396	1	CC	GG	TT	AG	GG	AG	TT	GG	TT	CC	AA	GG	GG	GG	TT	CA	GC	AG
398	1	AA	AA	TT	GG	AG	GG	GT	GG	GT	CC	AA	AG	GG	GG	CT	CA	GC	AG
399	1	CA	GA	TT	GG	AG	GG	GT	GG	GT	CC	AA	GG	TG	AG	CT	CA	GC	AG
400	1	CA	GA	TT	GG	AG	GG	GT	GG	GT	CC	AA	GG	GG	GG	TT	AA	GG	AA
401	1	CA	GA	TT	AG	AA	GG	GG	GG	GT	CC	AA	GG	GG	GG	TT	AA	GG	AA
403	1	CA	AA	TT	GG	GG	GG	TT	GG	TT	TC	AA	AG	GG	AG	CT	CA	GC	AG
403	1	CC	GA	TT	AG	AG	GG	GT	GG	TT	CC	AA	GG	GG	GG	TT	AA	GC	AG
404	1	CA	AA	TT	GG	AG	GG	GT	GG	GT	CC	AA	GG	GG	GG	TT	AA	GG	AA
410	1	CC	GA	TT	GG	GG	GG	TT	GG	TT	TC	AA	AG	GG	AG	CT	CA	GC	AG
411	1	CA	GA	CT	GG	AG	AG	GT	CG	TT	CC	AA	GG	GG	GG	TT	AA	GC	AG
412	1	AA	AA	TT	GG	GG	AG	TT	GG	TT	CC	AA	GG	TG	AG	TT	CA	GC	AG
413	1	AA	AA	TT	AA	GG	AA	TT	GG	TT	CC	AA	GG	GG	GG	TT	AA	GG	AG
415	1	CA	GA	TT	AG	AG	GG	GT	GG	TT	TT	AA	AA	GG	AA	CC	CA	CC	GG
417	1	CA	AA	TT	GG	AG	GG	GT	GG	GT	TT	AA	AA	GG	AA	CC	CC	GC	AG
423	1	AA	AA	TT	AG	AG	GG	GT	GG	GT	CC	AA	GG	TG	AG	CT	CA	GC	AA
425	1	CA	GA	TT	AG	GG	AG	TT	GG	TT	TT	AA	AA	GG	AA	CC	CC	CC	GG
426	1	AA	GA	TT	GG	AG	GG	GT	GG	GT	TC	AA	AG	TG	AA	CC	CC	GG	AA
427	1	CA	GA	TT	AG	AG	AG	GT	GG	GT	CC	AA	GG	TT	AA	CC	CC	GC	AG
434	1	CC	GG	TT	AA	GG	AG	TT	GG	TT	TC	AA	AG	TG	AA	CC	CC	GC	AG
442	1	CC	GA	TT	AG	GG	AG	TT	GG	TT	CC	AA	GG	GG	GG	TT	AA	GC	AG
446	1	AA	AA	TT	AG	GG	AG	TT	GG	TT	CC	AA	GG	GG	GG	TT	AA	GC	AG
446	1	CA	GA	TT	AG	GG	AG	TT	GG	TT	CC	AA	GG	GG	AG	TT	CA	GG	AA
454	1	CA	GA	TT	GG	AA	GG	GG	GG	GG	CC	AA	GG	GG	GG	TT	AA	GC	AG
457	1	AA	AA	TT	AG	GG	GG	TT	GG	TT	CC	AA	GG	GG	GG	TT	AA	GC	AG
459	1	CC	GA	TT	GG	AG	GG	GT	GG	GT	TC	AA	GG	GG	AA	TT	CA	GC	AG
464	1	AA	GA	TT	AA	AG	GG	GT	CG	TT	TC	AA	GG	GG	GG	CT	AA	GC	AG
464	1	CA	GA	TT	AG	AG	AG	GT	GG	GT	CC	AA	GG	GG	GG	TT	AA	GC	AG
468	1	CA	AA	CT	GG	GG	AG	GT	GG	GT	CC	AA	GG	GG	GG	CT	AA	GG	AA
470	1	CA	GA	TT	GG	AG	GG	GT	GG	TT	TT	AA	AA	GG	AA	CC	CC	GC	AG
478	1	AA	AA	TT	GG	GG	GG	TT	GG	TT	CC	AA	GG	TG	AG	CT	CA	GC	AG
480	1	CA	GA	TT	GG	AG	GG	GT	GG	GT	CC	AA	GG	GG	GG	TT	AA	GG	AA
480	1	CC	GA	TT	AG	AG	AA	GT	GG	GT	CC	AA	AG	GG	GG	CT	CA	CC	GG
483	1	CA	GA	TT	GG	GG	GG	TT	GG	GT	CC	GA	GG	GG	AG	TT	CA	GC	AG
484	1	AA	GA	TT	AG	GG	GG	TT	CG	TT	CC	AA	AG	GG	AA	CC	AA	GG	AA
487	1	CC	GG	TT	AA	GG	AA	TT	GG	TT	CC	GA	GG	GG	GG	TT	AA	GC	AG
488	1	AA	AA	TT	AA	GG	AA	TT	GG	TT	CC	AA	GG	TG	AG	CT	CA	GG	AA
493	1	CA	GA	CT	GG	AG	GG	GT	CG	TT	CC	AA	GG	TG	AG	CT	CA	CC	GG
494	1	CA	AA	TT	AG	AG	AG	GT	GG	GT	TC	GA	AG	GG	AG	CT	CA	GG	AA
497	1	CC	GG	TT	AG	GG	AG	TT	GG	TT	TC	AA	AA	GG	AG	CC	CC	GC	AG
503	1	CA	AA	TT	AG	GG	AG	TT	GG	TT	CC	AA	GG	GG	GG	TT	AA	CC	GG
505	1	CA	GA	TT	GG	AG	GG	GT	GG	GT	TC	AA	AG	GG	AG	CT	CA	GG	AA
507	1	CA	AA	CT	GG	AG	GG	GT	CG	TT	TC	AA	AG	GG	AG	CT	CA	GC	AG
507	1	CC	GA	TT	AG	GG	AG	TT	GG	TT	CC	AA	GG	GG	GG	TT	AA	GC	AG
508	1	CA	GA	CT	AG	AG	GG	GT	CG	TT	TC	AA	AG	GG	AG	CT	CA	GG	AA
508	1	CC	GA	TT	AA	AA	AG	GG	CC	TT	TC	AA	AG	GG	AG	CT	CA	CC	GG
510	1	CC	GA	CT	AA	AG	AG	GT	CG	TT	TC	AA	AG	GG	AG	CT	CA	CC	GG
524	1	CA	AA	TT	AA	GG	AA	TT	GG	TT	CC	AA	GG	TG	AG	CT	CA	GC	AG
526	1	CA	AA	TT	GG	AA	GG	GG	GG	GG	CC	AA	GG	GG	GG	TT	AA	GG	AA
532	1	CC	AA	TT	AA	AG	AG	GT	CG	GT	CC	AA	AG	GG	GG	CT	CA	GG	AA
538	1	AA	AA	TT	AG	AG	AG	GT	GG	GT	CC	AA	GG	GG	GG	TT	AA	GG	AA
552	1	CA	GA	TT	AG	AG	GG	GT	GG	GT	CC	AA	GG	TG	AG	CT	CA	GG	AA
582	1	CC	AA	TT	AG	GG	AG	TT	GG	TT	CC	AA	GG	GG	GG	TT	AA	GC	AG
587	1	CA	GA	CT	AG	AG	GG	GT	CG	GT	CC	AA	GG	GG	GG	TT	AA	GC	AG
588	1	CA	GA	TT	AG	GG	GG	TT	GG	TT	TC	AA	AG	GG	AG	CT	CA	GG	AA
626	1	CA	AA	TT	AG	AG	AG	GT	GG	GT	CC	GA	GG	GG	AG	TT	CA	GC	AG
640	1	CA	AA	TT	GG	AA	GG	GG	GG	GG	TT	AA	AA	GG	AG	CC	CA	GC	AG
1039	1	AA	AA	CT	GG	AA	GG	GG	GG	GT	CC	AA	GG	GG	GG	TT	AA	GC	AG
1049	1	CA	GA	CT	AG	AA	GG	GG	GG	GT	TT	AA	AA	GG	AA	CC	CC	GC	AG
1057	1	AA	AA	CT	AA	GG	AG	TT	GG	TT	TC	AA	GG	GG	AG	TT	AA	GG	AA
1085	1	AA	AA	CT	AG	GG	AG	TT	GG	TT	CC	AA	GG	TG	AG	CT	CA	GC	AG
1094	1	AA	AA	TT	AG	GG	AG	TT	GG	TT	CC	AA	GG	GG	GG	TT	AA	GG	AA
1101	1	AA	AA	TT	AG	AG	GG	GT	GG	GT	CC	AA	GG	GG	GG	TT	AA	GG	AG
1111	1	CA	GA	CT	AA	GG	AA	TT	GG	TT	TC	AA	AG	GG	AG	CT	CA	GC	AG
1122	1	CC	GG	CT	AG	AG	AG	GT	GG	GT	CC	GA	GG	GG	GG	TT	AA	GG	AA
1132	1	CC	GG	CT	AA	GG	AA	TT	GG	TT	TC	AA	AG	GG	AG	CT	CA	GC	AG
1155	1	CA	AA	CT	GG	AG	GG	GT	CG	TT	CC	AA	AG	GG	GG	CT	CA	GC	AG
1160	1	CA	AA	CT	AG	AG	GG	GT	CG	TT	TC	GA	AG	GG	AG	CT	CA	GG	AA
1178	1	CC	GG	CT	AG	GG	AG	TT	GG	TT	TC	AA	AG	TG	AA	CT	CA	GC	AG
2003	1	AA	AA	CT	AG	AG	GG	GT	CG	TT	CC	AA	GG	GG	GG	TT	AA	GG	AA
2003	1	CA	AA	CT	AG	AG	GG	GT	CG	TT	TC	AA	GG	GG	GG	TT	CA	GG	AA
2008	1	CA	GA	TT	AG	AG	AG	GT	GG	GT	TC	AA	AG	GG	AG	CT	CA	GG	AA
2018	1	AA	AA	CT	AA	AA	AG	GG	CG	GT	CC	AA	GG	GG	GG	TT	AA	CC	GG
2019	1	CC	GG	TT	GG	GG	GG	TT	GG	TT	CC	AA	GG	GG	AG	TT	CA	GG	AA
2022	1	AA	AA	TT	AA	GG	AA	TT	GG	TT	CC	AA	GG	GG	GG	TT	AA	GC	AG
2022	1	CA	GA	TT	AG	AG	GG	GT	CG	GT	CC	AA	AA	GG	GG	CC	CC	GC	AG
2034	1	AA	AA	TT	AG	GG	AG	TT	GG	TT	TC	AA	AG	GG	AG	CT	CC	GC	AG
2036	1	CC	GA	CT	AA	AA	GG	GG	CC	GT	CC	GA	GG	GG	GG	TT	AA	GG	AA
2052	1	CA	GA	TT	GG	GG	GG	TT	GG	TT	CC	GA	GG	GG	AG	TT	AA	GC	AG
2053	1	AA	AA	TT	GG	AG	GG	GT	GG	GT	TC	GA	AG	GG	AG	CT	CA	CC	GG
2059	1	CC	GA	CT	AG	AG	GG	GT	GG	TT	CC	AA	AG	GG	AG	CT	CA	GG	AA
2092	1	AA	AA	TT	GG	GG	GG	TT	GG	TT	CC	AA	GG	TG	AG	TT	AA	GG	AA
2095	1	CC	GA	TT	AG	GG	AG	TT	GG	TT	TC	GA	AG	GG	AG	CT	CA	GG	AG
2115	1	AA	GA	TT	AG	AG	AG	GT	CG	GT	CC	AA	GG	GG	GG	TT	CA	GG	AA
2120	1	CC	GA	TT	GG	AG	GG	GT	GG	GT	CC	AA	GG	GG	GG	TT	AA	GG	AA
2123	1	AA	AA	TT	GG	AG	GG	GT	GG	GT	CC	AA	GG	GG	AG	CT	AA	GC	AG
2141	1	CA	GA	CT	AG	AG	AG	GT	CG	TT	CC	AA	GG	GG	GG	TT	AA	GG	AA
2171	1	CA	GA	TT	GG	GG	GG	TT	GG	TT	CC	GA	AG	GG	GG	CT	CA	GC	AG
2192	1	CA	GA	TT	AG	GG	AG	TT	GG	TT	CC	AA	GG	GG	GG	CT	CA	GC	AG
2209	1	AA	AA	CT	GG	AA	GG	GG	CG	GT	TC	AA	AG	GG	AG	CT	AA	GG	AA
2303	1	CA	AA	CT	GG	GG	GG	TT	GG	TT	TC	AA	AG	GG	AG	CT	CA	GC	AG
2332	1	CA	AA	TT	AG	GG	AG	TT	GG	TT	CC	AA	AA	GG	GG	CC	CC	GG	AA
2404	1	CC	GG	TT	GG	GG	GG	TT	GG	TT	CC	AA	GG	GG	AG	TT	CA	GG	AA
2405	1	CA	GA	CT	AG	AG	GG	GT	CG	TT	CC	AA	AG	GG	GG	CT	CA	CC	AG
2414	1	CA	GA	TT	AG	GG	GG	TT	GG	TT	CC	AA	GG	GG	GG	TT	AA	GG	AA
2417	1	CA	GA	TT	AG	AG	AG	GT	CG	GT	CC	AA	GG	GG	GG	TT	AA	GG	AA
2419	1	AA	AA	TT	GG	GG	GG	TT	GG	TT	TC	AA	AG	GG	AG	CT	AA	GG	AA
2425	1	AA	AA	TT	AG	AG	AG	GT	GG	GT	TC	AA	AG	GG	AG	CT	CC	CC	GG
2430	1	CA	GA	TT	GG	AG	GG	GT	GG	GT	CC	AA	AG	GG	GG	CT	CA	GC	AG
2444	1	CA	GA	CT	AG	AG	GG	GT	CG	TT	TC	AA	AG	TG	AA	CC	CA	GC	AG
2444	1	CA	GA	CT	AG	AG	GG	GT	CG	TT	CC	AA	AG	GG	AA	CC	CA	GC	AG
2447	1	AA	AA	CC	AG	AA	AG	GG	CG	TT	TC	GA	AG	GG	AA	CT	CC	GG	AA
3068	1	CA	GA	CT	AG	AG	GG	GT	CG	TT	CC	AA	GG	GG	GG	TT	AA	GC	AG
3069	1	CA	AA	TT	AG	AG	AG	GT	GG	GT	CC	AA	GG	GG	GG	TT	AA	GG	AA
3080	1	CC	GA	TT	AG	GG	AG	TT	GG	TT	CC	AA	GG	GG	GG	TT	AA	GC	AG
3094	1	CA	GA	TT	GG	GG	GG	TT	GG	TT	CC	AA	GG	GG	GG	TT	AA	CC	GG
3101	1	CA	AA	TT	AG	AG	AG	GT	GG	GT	CC	AA	GG	GG	GG	TT	AA	CC	GG
3115	1	AA	AA	TT	GG	AG	GG	GT	GG	GT	CC	AA	GG	GG	GG	TT	AA	GG	AA
3118	1	AA	GA	CT	AG	AG	GG	GT	CG	TT	CC	AA	GG	TG	AG	CT	CA	CC	GG
3122	1	CA	GA	TT	AG	GG	AG	TT	GG	TT	CC	AA	GG	GG	GG	TT	AA	GC	AG
3125	1	CA	GA	TT	GG	GG	GG	TT	GG	TT	CC	AA	AG	GG	AG	CT	CA	GC	AG
3171	1	CC	GA	TT	AG	GG	AG	TT	GG	TT	TC	AA	AG	TG	AA	CT	CC	GC	GG
3199	1	CA	GA	TT	AG	AA	GG	GG	GG	GT	TC	AA	AG	GG	AG	CT	CA	GC	AA
3264	1	CC	GA	TT	GG	AG	GG	GT	GG	GT	TC	AA	AG	GG	AG	CT	AA	GC	AG
6062	1	CC	GA	CT	AG	AG	GG	GT	CG	TT	CC	AA	AG	GG	AG	CT	CA	GG	AA
6068	1	CC	GA	TT	AG	GG	AG	TT	GG	TT	CC	AA	GG	TG	AG	TT	AA	GC	AG
6081	1	CC	GA	TT	AA	GG	AG	TT	CG	TT	TC	AA	AG	GG	GG	CT	CA	GC	AG
6107	1	CA	AA	TT	AA	GG	AA	TT	GG	TT	TC	AA	AG	GG	AG	CT	CA	GG	AA
6119	1	CA	GA	CC	AG	AA	GG	GG	CG	TT	CC	AA	GG	GG	GG	TT	AA	GC	AG
6138	1	CA	AA	CC	AA	AA	GG	GG	CC	TT	CC	AA	GG	GG	GG	TT	AA	GC	AG
6189	1	CC	GG	CT	AG	AA	GG	GG	CG	GT	TC	AA	AA	GG	AG	CC	CC	GC	AG
6233	1	CA	AA	CT	AG	AG	GG	GT	CG	TT	CC	AA	AA	GG	AG	CC	AA	GC	AG
6235	1	CC	GG	TT	GG	GG	GG	TT	GG	TT	CC	AA	AG	GG	GG	CT	CA	CC	GG
6235	1	CC	GG	TT	GG	GG	GG	TT	GG	TT	CC	AA	AG	GG	GG	CT	CA	CC	GG
6237	1	CC	GA	TT	GG	GG	GG	TT	GG	TT	TC	AA	AG	GG	AG	CT	CA	CC	GG
6237	1	CC	GA	TT	GG	GG	GG	TT	GG	TT	CC	AA	AG	GG	AG	CT	CA	CC	GG
7025	1	CA	AA	CC	AG	AA	GG	GG	CC	TT	TC	GA	GG	TG	AG	CT	CA	GG	AA
7036	1	CA	AA	CT	AG	AG	GG	GT	CG	TT	CC	AA	GG	GG	GG	TT	AA	GC	AG
7077	1	CC	GA	TT	AA	GG	AG	TT	CG	TT	CC	AA	GG	GG	AG	TT	AA	GC	AG
7092	1	CA	AA	CT	AG	AA	GG	GG	GG	GT	TC	AA	AG	GG	AG	CT	AA	CC	GG
7112	1	CA	GA	TT	AG	GG	AG	TT	GG	TT	TC	AA	AG	GG	AG	CT	AA	CC	GG

## Sheet: Sheet2
3165	0	AA	AA	TT	GG	AG	GG	GT	GG	GT	TC	GA	AG	GG	AG	CT	CC	CC	AG
3244	0	AA	GA	CT	AG	AG	GG	GT	CG	TT	CC	AA	GG	GG	GG	TT	AA	CC	GG
6018	0	CA	GA	TT	GG	GG	GG	TT	GG	TT	TC	AA	GG	TG	AG	CT	CA	GG	GG
6020	0	CA	AA	TT	AA	AG	AA	GT	GG	GT	CC	AA	AG	GG	AG	CT	CA	CC	AA
6069	0	CA	AA	TT	AG	GG	GG	TT	GG	TT	CC	AA	GG	GG	GG	TT	AA	GC	GG
7004	0	CA	GA	TT	AG	GG	AG	TT	GG	TT	CC	AA	GG	TG	AG	CT	CA	GC	AG
7004	0	CA	AA	TT	GG	GG	GG	TT	GG	TT	CC	AA	GG	GG	GG	TT	AA	GC	AG
7010	0	CA	AA	TT	GG	GG	GG	TT	GG	TT	CC	AA	AA	GG	AA	CC	AA	GC	GG
7023	0	AA	AA	TT	GG	AG	GG	GT	GG	GT	CC	AA	AG	GG	GG	CT	CA	GC	AG
7046	0	CA	GA	CT	AA	AG	AG	GT	CG	TT	CC	AA	GG	GG	GG	TT	AA	CC	GG
7065	0	CA	GA	TT	AG	GG	GG	TT	GG	TT	TC	AA	AG	GG	AG	CT	CA	CC	GG
7096	0	CC	GG	TT	AG	AG	AG	GT	GG	GT	CC	GA	GG	TG	GG	TT	AA	GG	AA
7175	0	CA	AA	TT	GG	AA	GG	GG	CG	GG	CC	AA	GG	GG	GG	TT	AA	GC	AG
7181	0	CA	GA	TT	GG	AG	GG	GT	GG	GT	TC	AA	AG	GG	AG	CT	AA	GG	AA
7194	0	CC	GG	TT	GG	AG	GG	GT	GG	GT	CC	AA	AG	GG	GG	CT	CA	GG	AA
7198	0	AA	AA	TT	AG	AG	AG	GT	GG	GT	CC	AA	GG	GG	GG	TT	AA	GC	AA
7256	0	CA	AA	CT	AA	AG	AA	GT	CG	GT	CC	AA	GG	GG	GG	TT	AA	GC	AG
7270	0	CC	GA	TT	AA	GG	AA	TT	GG	TT	TT	AA	AA	GG	AA	CC	CC	CC	GG
7290	0	CA	GA	TT	GG	GG	GG	TT	GG	TT	CC	AA	GG	TG	AG	CT	CA	GG	AA
8009	0	AA	AA	TT	AG	GG	AG	TT	GG	TT	CC	AA	GG	GG	GG	TT	AA	GC	AG
8018	0	CA	GA	TT	AG	AG	GG	GT	GG	TT	CC	GA	AG	GG	AG	CT	AA	GG	GG
8020	0	AA	AA	CT	GG	GG	GG	TT	CG	TT	CC	AA	AG	GG	AG	CT	CC	GG	AG
8020	0	CA	GA	CT	AG	AA	GG	GG	CG	GT	CC	AA	AG	GG	GG	CT	CA	GG	AA
8037	0	CA	GA	TT	GG	GG	GG	TT	GG	TT	CC	AA	GG	GG	GG	TT	AA	GG	AG
8047	0	CA	GA	CT	GG	AG	GG	GT	GG	GG	CC	GA	GG	GG	GG	TT	AA	GC	AG
8065	0	CA	AA	TT	GG	AG	GG	GT	CG	GG	TT	AA	AA	TG	AA	CC	AA	GG	AG
8071	0	CC	GG	CT	AG	GG	AG	TT	GG	TT	CC	AA	GG	GG	GG	CT	AA	GC	AG
8083	0	AA	AA	TT	AG	GG	AG	TT	CG	TT	CC	AA	GG	TG	AG	CT	CA	GC	AA
8098	0	CA	AA	TT	AG	GG	AG	TT	GG	TT	CC	AA	GG	GG	AG	TT	CA	GG	AG
8105	0	CC	GA	CT	AG	AG	AG	GT	CG	TT	CC	AA	GG	GG	GG	TT	CA	GG	AA
9005	0	CA	GA	TT	GG	AA	GG	GG	GG	GG	CC	AA	AG	GG	AG	CT	CA	GC	AG
9148	0	CA	AA	TT	GG	AG	GG	GT	GG	GT	CC	AA	GG	GG	GG	TT	AA	GC	AG
9171	0	CC	AA	TT	AG	AG	AG	GT	GG	TT	CC	AA	GG	GG	GG	CT	AA	GC	AG
9186	0	CC	AA	TT	AG	GG	AG	TT	GG	TT	CC	AA	GG	GG	GG	TT	AA	GG	AA
9222	0	CC	GA	CT	AG	AA	GG	GG	CG	GT	CC	AA	GG	GG	AG	TT	CA	GC	AA
10024	0	CC	GA	TT	GG	AG	GG	GT	GG	GT	CC	AA	GG	TG	AG	CT	AA	GG	AA
10057	0	AA	GA	TT	AG	AG	GG	GT	GG	TT	CC	AA	GG	GG	GG	TT	AA	GC	AA
10084	0	AA	AA	TT	GG	AG	AG	GT	GG	GT	CC	AA	GG	TG	AG	TT	AA	CC	GG
10100	0	CA	AA	CT	AG	GG	AG	TT	CG	TT	TC	AA	AG	GG	AG	CT	CA	GC	AA
10102	0	CC	GA	TT	AA	GG	AG	TT	GG	TT	TC	AA	AG	GG	GG	CT	CA	GC	AA
10111	0	AA	AA	TT	GG	GG	GG	TT	CG	TT	CC	AA	GG	GG	GG	TT	CA	GG	AG
10164	0	CA	AA	TT	AG	AG	GG	GT	GG	TT	CC	AA	AG	GG	AG	CT	AA	GG	AG
11022	0	CA	AA	TT	AG	GG	AG	TT	GG	TT	TC	AA	AG	GG	AG	CT	AA	GG	GG
11027	0	CA	GA	TT	AG	GG	AG	TT	CG	TT	TC	AA	GG	GG	GG	TT	AA	GC	AG
11033	0	AA	AA	TT	AG	AG	GG	GT	GG	GT	CC	AA	AG	GG	GG	CT	CA	GC	AG
12018	0	AA	AA	TT	GG	GG	GG	TT	GG	TT	CC	AA	GG	GG	GG	TT	AA	GC	AG
12037	0	CC	GG	TT	GG	AG	GG	GT	CG	TT	CC	GA	AG	GG	AG	CT	CA	GC	GG
12042	0	CA	GA	TT	AG	GG	AG	TT	GG	TT	CC	AA	GG	GG	GG	TT	AA	GC	GG
12061	0	CA	AA	TT	GG	AG	GG	GT	GG	GT	CC	AA	GG	GG	GG	TT	AA	GC	AG
12158	0	CA	AA	CT	AG	AG	AG	GT	CG	TT	CC	AA	AG	GG	GG	CT	CA	GC	AG
12193	0	CC	GA	TT	AG	AG	AG	GT	GG	GT	TT	AA	GG	GG	GG	TT	AA	CC	AA
13017	0	CA	GA	TT	GG	GG	GG	TT	GG	TT	TT	AA	AA	GG	AA	CC	CC	GC	AG
13028	0	CA	GA	TT	AA	AG	AA	GT	GG	GT	TC	AA	AA	GG	AA	CC	CA	GC	GG
13090	0	CA	GA	TT	AG	AA	GG	GG	GG	GT	TC	AA	GG	GG	GG	TT	AA	GG	AA
13096	0	CA	AA	TT	AG	AA	AG	GG	GG	GT	TT	AA	AG	GG	GG	CT	CA	GC	AA
13139	0	AA	AA	TT	GG	AG	GG	GT	GG	GT	CC	AA	GG	GG	GG	TT	AA	GC	AA
13150	0	AA	AA	TT	AG	AG	AG	GT	GG	TT	TC	AA	AG	GG	GG	TT	AA	GG	AG
13151	0	CC	AA	TT	AG	GG	GG	TT	GG	TT	CC	AA	AA	GG	AA	CC	CC	GC	AA
14142	0	AA	AA	TT	GG	AG	GG	GT	GG	TT	TC	AA	GG	GG	GG	TT	AA	GC	GG
14160	0	CA	GA	TT	AG	GG	AG	TT	GG	TT	CC	AA	GG	GG	GG	TT	AA	GC	AG
16043	0	CA	GA	TT	AG	AG	GG	GT	GG	TT	CC	AA	GG	GG	GG	TT	AA	GG	GG
16070	0	CA	AA	CT	AA	AG	GG	GT	CC	TT	CC	AA	GG	GG	GG	TT	AA	GG	AA
16142	0	CA	AA	TT	AA	AG	AG	GT	CG	TT	TC	AA	AG	GG	AG	CT	CA	CC	GG
16225	0	CC	GG	TT	AG	GG	AG	TT	GG	TT	CC	AA	AG	GG	GG	CT	CA	GG	AA
16231	0	CA	GA	TT	GG	AG	GG	GT	GG	GT	TC	AA	AG	GG	AG	CT	CA	GG	AA
16238	0	CC	GA	CT	AG	AG	GG	GT	GG	TT	TC	AA	GG	GG	GG	TT	CA	GC	AG
16302	0	CA	GA	TT	GG	AG	GG	GT	GG	TT	CC	AA	GG	GG	GG	TT	AA	GG	GG
17004	0	CA	AA	CT	AA	AG	AG	GT	GG	TT	CC	AA	GG	GG	GG	TT	AA	GC	AA
17012	0	CA	GA	TT	AG	GG	AG	TT	GG	TT	CC	AA	AG	GG	GG	CT	CA	GC	AG
17047	0	CA	AA	TT	AA	GG	AG	TT	GG	TT	CC	AA	GG	GG	GG	TT	AA	GC	AG
17063	0	CA	GA	CT	AG	AG	AG	GT	GG	TT	TC	AA	AG	GG	AG	CT	CA	GG	AG
17110	0	CA	GA	CC	AA	AA	GG	GG	CC	TT	TC	AA	AG	GG	AG	CT	CA	GC	AG
17153	0	AA	AA	TT	AA	AG	AG	GT	GG	TT	TC	AA	AG	TG	AA	CC	CC	GG	AA
17158	0	CC	GA	TT	AG	AG	AG	GT	CG	GT	CC	GA	GG	TG	AG	TT	CA	CC	AA
17160	0	CA	GA	TT	AA	GG	AG	TT	GG	TT	CC	AA	GG	GG	GG	TT	CA	GC	AG
17176	0	CA	AA	TT	GG	AA	GG	GG	GG	TT	CC	AA	GG	TG	AG	TT	AA	GC	AA
17209	0	AA	AA	TT	GG	GG	GG	TT	GG	TT	TC	AA	AG	GG	AG	CT	CA	GG	AA
17214	0	AA	AA	TT	AA	GG	AG	TT	GG	TT	CC	AA	GG	GG	GG	TT	AA	GC	AG
18005	0	AA	AA	TT	GG	AG	GG	GT	GG	GT	CC	AA	GG	GG	GG	TT	AA	GC	AG
18035	0	CC	GG	TT	AA	AG	AG	GT	GG	TT	CC	GA	AG	GG	AA	CT	CC	GC	AG
18048	0	CC	GG	TT	GG	GG	GG	TT	GG	TT	TC	AA	AG	GG	AG	CT	CA	CC	AA
18059	0	CA	AA	CT	AG	GG	AG	TT	CG	TT	TC	AA	AG	GG	GG	CT	AA	GG	AA
18075	0	CC	GA	TT	GG	GG	GG	GG	CG	GG	CC	AA	AG	GG	AG	CT	AA	CC	AG
18138	0	CA	AA	TT	GG	AG	GG	GT	GG	TT	CC	AA	AG	TG	AA	CC	CC	GC	GG
18176	0	AA	AA	TT	GG	GG	GG	TT	GG	TT	TC	AA	GG	GG	AG	CT	CA	GC	AG
18180	0	CC	GG	TT	AG	GG	AG	TT	GG	TT	CC	AA	GG	TG	AG	TT	CA	GC	AG
18205	0	CA	AA	CC	AG	AG	GG	GT	GG	TT	CC	AA	GG	GG	GG	TT	CA	GG	AA
18251	0	AA	AA	TT	AG	GG	AG	TT	GG	TT	CC	AA	GG	TG	AG	CT	CA	CC	GG
18265	0	CC	AA	TT	AG	GG	AG	TT	GG	TT	CC	AA	GG	TG	AG	CT	CA	GC	AG
18270	0	AA	AA	TT	GG	AG	GG	GT	GG	GT	CC	AA	GG	GG	GG	TT	AA	CC	GG
18285	0	CA	GA	TT	AG	AG	AG	GT	GG	GT	CC	AA	AG	GG	AG	CT	AA	GG	AA
19001	0	CA	AA	TT	GG	GG	GG	TT	GG	TT	CC	AA	GG	TG	AG	CT	CA	GC	AG
19025	0	CC	GG	TT	AG	AG	GG	GT	GG	TT	CC	AA	GG	GG	GG	TT	AA	GG	AA
19050	0	CA	GA	TT	GG	AG	GG	GT	GG	GT	TC	AA	AG	GG	AG	CT	CA	GC	AG
19066	0	CA	GA	TT	AG	AG	GG	GT	GG	TT	CC	AA	GG	GG	GG	TT	CA	CC	GG
19070	0	CC	GA	TT	AA	GG	AG	TT	GG	TT	CC	AA	GG	GG	AG	CT	CC	CC	GG
19091	0	AA	AA	TT	GG	AG	GG	GT	GG	GT	CC	AA	GG	GG	GG	TT	CA	GC	AG
20010	0	CA	GA	TT	AA	GG	AA	TT	GG	TT	CC	AA	GG	GG	GG	TT	AA	GC	GG
20016	0	CA	AA	CT	GG	GG	GG	TT	CG	GG	TC	AA	AG	TG	AA	CC	CC	GC	GG
20022	0	CC	GG	TT	AA	GG	GG	TT	GG	TT	CC	GA	GG	GG	AG	TT	CC	CC	AG
20024	0	CA	GA	TT	AG	AG	AG	GT	GG	GT	CC	AA	AG	GG	GG	CT	CA	GC	AG
20051	0	AA	AA	CT	AG	AG	GG	GT	CG	GT	TC	AA	AG	GG	AG	CT	CA	GC	AG
20072	0	CA	GA	TT	AG	GG	AG	TT	GG	TT	CC	AA	GG	GG	GG	TT	AA	GG	AG
20116	0	CC	GA	TT	AG	AA	GG	GG	GG	GT	TC	AA	AG	GG	AG	CT	AA	GC	AG
20125	0	CC	GA	TT	GG	AG	GG	GT	GG	GT	TC	AA	AG	GG	AG	CT	CA	GC	AG
20154	0	CA	GA	TT	GG	GG	GG	TT	GG	TT	CC	AA	GG	GG	GG	TT	AA	CC	GG
20191	0	AA	AA	TT	AG	AG	GG	GT	GG	TT	CC	AA	AG	GG	GG	CT	CA	GG	AA
20196	0	CA	GA	CT	GG	AG	GG	GT	GG	TT	TC	AA	AG	GG	AG	CT	AA	GG	AA
20200	0	CA	AA	TT	AG	AG	AG	GT	GG	GT	CC	GA	GG	GG	GG	TT	AA	GC	AG
20214	0	CA	GA	CT	GG	GG	GG	TT	CG	TT	CC	AA	AA	GG	AG	CC	AA	CC	AG
21005	0	CA	AA	CT	AA	GG	AA	TT	CG	GT	TC	AA	AG	GG	AG	CT	AA	GC	AA
21009	0	CA	GA	TT	GG	AG	GG	GT	GG	TT	CC	AA	GG	GG	GG	TT	CA	GG	AA
21036	0	CA	GA	CT	AG	AG	AG	GT	CG	TT	CC	AA	GG	GG	GG	TT	AA	GG	AA
21050	0	CA	GA	TT	AA	AG	AG	GT	GG	TT	CC	AA	GG	GG	GG	TT	AA	GG	GG
21068	0	CA	AA	TT	GG	GG	GG	TT	GG	TT	CC	AA	GG	GG	GG	TT	AA	GC	AG
21074	0	CA	GA	TT	AA	AG	AG	GT	CC	TT	TC	AA	GG	GG	GG	TT	AA	GG	GG
21082	0	AA	AA	TT	AG	GG	AG	TT	GG	TT	TT	AA	AG	GG	AG	CT	CA	GC	AA
21110	0	CA	AA	TT	AG	AG	AG	GT	GG	GT	CC	AA	GG	GG	GG	TT	AA	CC	AG
21127	0	AA	AA	TT	AA	GG	AA	TT	GG	GT	TC	AA	AG	GG	AG	CT	AA	GC	AG
21159	0	CA	GA	TT	GG	GG	GG	TT	GG	TT	CC	AA	GG	GG	GG	TT	CA	GC	AG
21179	0	CA	AA	TT	GG	AA	GG	GG	GG	GT	CC	AA	AG	GG	AG	CT	AA	GG	AA
21201	0	CC	GG	TT	GG	AA	GG	GG	GG	GG	TC	AA	GG	GG	GG	TT	AA	GC	GG
21207	0	CA	AA	TT	AG	GG	AG	TT	GG	GT	CC	AA	GG	GG	AG	CT	AA	GC	AG
21239	0	AA	AA	TT	AG	GG	AG	TT	GG	TT	TC	AA	GG	GG	GG	TT	AA	GC	GG
21256	0	AA	AA	CT	GG	AG	GG	GT	CG	TT	CC	AA	AG	GG	AG	CT	AA	GG	AG
22008	0	CA	AA	TT	AG	GG	GG	TT	GG	TT	CC	AA	GG	TG	AG	CT	CA	GG	AA
22030	0	CA	GA	TT	AA	GG	AA	TT	GG	TT	TC	AA	GG	TG	AG	CT	CA	GG	AA
22041	0	CA	AA	TT	GG	AA	GG	GG	GG	GG	CC	AA	GG	GG	GG	TT	CA	GC	AG
22130	0	AA	AA	TT	GG	AG	GG	GT	GG	GT	CC	AA	GG	GG	GG	TT	AA	CC	GG
23075	0	CA	AA	TT	AG	AG	AG	GT	GG	GT	TC	AA	AG	GG	AG	CT	CA	GG	AG
23098	0	CA	GA	TT	GG	GG	GG	TT	GG	TT	TC	AA	AG	GG	AG	CT	CA	GC	AG
23149	0	CA	GA	TT	AG	AA	GG	GG	GG	GT	CC	AA	GG	GG	GG	TT	CA	GC	AG
23222	0	CA	AA	TT	AG	AG	GG	GT	GG	GT	TC	AA	AG	GG	AG	CT	CA	GC	AG
24033	0	CA	GA	TT	AG	GG	AG	TT	GG	TT	CC	AA	AG	GG	GG	CT	CA	GC	AG
24041	0	AA	AA	CT	AA	AG	AG	GT	GG	GT	TT	AA	AA	GG	AA	CC	CA	GG	AA
24072	0	CA	GA	TT	AG	AG	AG	GT	GG	TT	CC	AA	GG	GG	GG	TT	CC	GC	AG
24072	0	CA	GA	TT	AG	AG	AG	GT	GG	GT	CC	AA	GG	GG	GG	TT	CA	GC	AG
24073	0	AA	AA	TT	AG	AA	GG	GG	GG	TT	CC	AA	AA	GG	AA	CC	AA	GC	AA
24073	0	AA	AA	TT	AG	GG	AG	TT	GG	TT	CC	AA	GG	GG	GG	TT	AA	GC	AG
24091	0	CA	AA	TT	GG	AG	GG	GT	GG	TT	CC	AA	GG	GG	GG	TT	AA	GC	AG
24097	0	CA	GA	TT	GG	GG	GG	TT	GG	TT	CC	AA	GG	GG	GG	TT	AA	GG	AA
24122	0	AA	AA	TT	AA	GG	AA	TT	GG	TT	CC	AA	GG	GG	GG	TT	AA	GG	AA
24187	0	CA	GA	CT	AA	AG	AG	GT	CG	TT	CC	AA	GG	GG	GG	TT	AA	CC	GG
24208	0	CA	AA	TT	GG	GG	GG	TT	GG	TT	CC	AA	AG	GG	GG	CT	CA	GC	AG
25018	0	CA	GA	TT	AG	GG	GG	TT	GG	TT	TC	AA	AG	GG	AG	CT	CA	GC	AG
25038	0	CA	GA	TT	AG	AA	GG	GG	GG	GT	TC	AA	AG	TG	AA	CT	CC	CC	GG
25039	0	AA	AA	TT	AG	GG	AG	TT	GG	TT	CC	GA	GG	GG	GG	TT	AA	CC	GG
25052	0	AA	AA	CT	AG	AG	GG	GT	CG	TT	CC	AA	GG	GG	GG	TT	AA	GG	AA
25067	0	CA	GA	TT	AG	GG	AG	TT	GG	TT	TC	AA	AG	GG	AG	CT	CA	GG	AA
25076	0	AA	AA	TT	AG	AG	AG	GT	GG	GT	CC	AA	AG	GG	AG	CT	CA	GC	AA
25131	0	CC	AA	CT	AG	AG	AG	GT	CG	TT	TC	AA	AG	GG	AG	CT	CA	GC	AG
25149	0	CA	AA	CT	AG	AG	AG	GT	CG	TT	TC	AA	AG	GG	AG	CT	CA	GC	AG
25155	0	CC	AA	TT	AA	GG	AG	TT	GG	TT	CC	AA	AG	GG	GG	CT	AA	GG	AA
25190	0	CA	GA	TT	AG	GG	AG	TT	GG	TT	TC	AA	AG	GG	AG	CT	AA	GC	AG
25203	0	CC	GG	TT	GG	GG	GG	TT	GG	TT	TC	AA	AG	TG	AA	CC	AA	CC	GG
25226	0	CA	AA	TT	GG	AA	GG	GG	GG	TT	CC	AA	GG	GG	AG	CC	AA	GG	AA
25255	0	CA	AA	CT	AG	AG	AG	GT	CG	TT	CC	GA	GG	GG	GG	TT	AA	CC	GG
25276	0	CA	GA	TT	GG	AG	GG	GT	GG	TT	CC	AA	GG	GG	GG	TT	CA	GC	AG
25279	0	CA	AA	CT	AG	AG	AG	GT	GG	GT	CC	AA	GG	GG	GG	TT	CC	CC	AA
25287	0	CA	AA	TT	AG	AG	GG	GT	GG	TT	CC	AA	GG	TT	AA	CC	CA	GG	AA
25304	0	CC	GG	TT	GG	AG	GG	GT	GG	GT	CC	AA	GG	GG	GG	TT	AA	GG	AA
25315	0	CA	GA	TT	AG	GG	AG	GG	GG	GT	CC	AA	AG	TG	AG	TT	CC	GG	AG
26113	0	AA	AA	TT	GG	GG	GG	TT	GG	TT	TC	AA	AG	TG	AA	CT	CC	GC	AG
26127	0	CA	AA	TT	AG	GG	AG	TT	GG	TT	TC	AA	AG	GG	AG	CT	AA	CC	GG
26147	0	CA	AA	TT	AG	AG	AG	GT	GG	GT	CC	AA	GG	GG	GG	TT	AA	GG	AA
26150	0	CA	GA	TT	AG	AA	GG	GG	CG	GT	CC	AA	GG	GG	GG	TT	AA	GG	AA
26173	0	CA	GA	TT	GG	AG	GG	GT	GG	TT	CC	AA	AG	GG	AG	CT	AA	GG	AG
26416	0	CA	GG	TT	AG	GG	AG	TT	GG	TT	CC	AA	GG	TG	AA	CT	AA	GC	AG
27017	0	CA	GA	TT	GG	AG	GG	GT	GG	GT	CC	AA	GG	TG	AG	CT	CA	CC	GG
27022	0	CA	AA	TT	GG	AG	GG	GT	GG	GT	TC	AA	AG	GG	AA	CC	CA	CC	GG
27036	0	CA	GA	CT	AG	AG	AG	GT	GG	TT	CC	AA	GG	GG	GG	TT	AA	GC	AG
27040	0	CA	GA	TT	AG	GG	AG	TT	GG	TT	TC	GA	AA	GG	AG	CC	AA	CC	GG
27042	0	AA	AA	TT	AG	AG	GG	GT	CG	TT	TC	AA	AA	GG	AG	CC	CC	CC	GG
27062	0	CA	GA	TT	AG	AG	GG	GT	CG	TT	CC	AA	GG	GG	GG	TT	CC	GG	AG
27076	0	CC	GG	TT	GG	AG	GG	GT	GG	GT	CC	AA	GG	TG	AG	CT	AA	GC	AG
27090	0	AA	AA	TT	AG	GG	AG	TT	GG	TT	CC	AA	GG	GG	GG	TT	AA	CC	GG
27093	0	CA	GA	TT	GG	GG	GG	TT	GG	TT	CC	AA	GG	TT	AA	CT	CC	CC	GG
27098	0	AA	AA	TT	AA	GG	AA	TT	GG	TT	CC	AA	GG	GG	GG	TT	AA	GG	GG
27161	0	CC	AA	CT	AA	AA	AG	GG	CG	GT	CC	AA	GG	GG	AG	CT	AA	GC	AG
27176	0	AA	AA	TT	GG	GG	GG	TT	GG	TT	TC	AA	AG	GG	AG	CT	AA	GG	AG
28004	0	CA	GA	TT	AA	GG	AA	TT	GG	TT	TC	AA	AG	TG	AA	CC	CA	GC	AG
28005	0	AA	AA	TT	GG	AG	GG	GT	GG	GT	TC	GA	GG	GG	AG	TT	AA	GG	AA
28007	0	AA	AA	TT	GG	AG	GG	GT	GG	GT	CC	AA	GG	GG	GG	TT	AA	GG	AA
28008	0	AA	AA	TT	GG	AG	GG	GT	GG	GT	CC	AA	GG	GG	AG	TT	CA	CC	GG
28009	0	AA	AA	TT	GG	AG	GG	GT	GG	GT	TC	AA	AG	GG	AG	CT	CA	GC	AG
28012	0	CA	AA	TT	AG	AG	AG	GT	GG	GT	CC	AA	AG	GG	GG	CT	AA	GG	GG
28023	0	CA	GA	TT	GG	GG	GG	TT	GG	TT	CC	AA	GG	GG	AG	TT	AA	GG	AA
28036	0	CA	GA	TT	AG	GG	AG	TT	GG	TT	CC	AA	AG	GG	GG	CT	CC	CC	AG
28036	0	CA	GA	TT	AG	GG	AG	TT	GG	TT	CC	AA	AG	GG	GG	CT	CA	CC	AG
28054	0	CA	GA	TT	AG	AG	AG	GT	GG	GT	CC	AA	GG	GG	GG	TT	AA	GG	AA
28059	0	CA	GA	TT	AG	GG	AG	TT	GG	TT	CC	AA	GG	GG	GG	CT	AA	GG	AA
28061	0	AA	AA	CT	AA	AG	AG	GT	CG	TT	CC	GA	GG	GG	GG	TT	AA	GC	AG
28063	0	CA	AA	TT	GG	GG	GG	TT	GG	TT	TC	AA	AG	GG	AG	CT	AA	GG	AA
28070	0	CA	GA	TT	GG	GG	GG	TT	GG	TT	CC	AA	AG	GG	AG	CT	CA	GG	AA
28079	0	AA	AA	TT	AG	GG	AG	TT	GG	TT	CC	GA	GG	GG	GG	TT	AA	CC	GG
28089	0	CC	GG	TT	GG	AG	GG	GT	GG	GT	TC	AA	GG	GG	GG	TT	AA	GC	AA
28096	0	CA	GA	TT	GG	GG	GG	TT	GG	TT	CC	GA	GG	GG	GG	TT	CC	CC	GG
28098	0	CA	AA	CC	GG	AA	GG	GG	CC	TT	TC	AA	AG	GG	AG	CT	AA	GC	AG
28104	0	AA	AA	TT	AA	GG	AA	TT	GG	TT	CC	AA	GG	GG	GG	TT	AA	GC	AG
28105	0	AA	AA	TT	GG	AA	GG	GG	GG	GG	CC	AA	GG	GG	GG	TT	AA	GG	AG
28105	0	CA	GA	TT	AG	AG	AG	GT	GG	GT	CC	AA	GG	GG	GG	TT	AA	GG	AG
28107	0	AA	AA	TT	AG	AA	AG	GG	GG	GG	CC	AA	GG	GG	GG	TT	CA	GG	AA
28115	0	CA	GA	TT	GG	AG	GG	GT	GG	GT	CC	AA	GG	GG	GG	TT	AA	CC	AA
28117	0	AA	AA	TT	GG	AA	GG	GG	GG	GG	CC	AA	GG	GG	GG	TT	AA	GG	AA
28221	0	CC	GA	TT	GG	AG	GG	GG	GG	GT	TC	AA	AG	GG	AG	CT	CA	GC	AG
28233	0	CA	AA	TT	GG	AG	GG	GG	GG	GT	TC	AA	AG	GG	AG	CT	CA	GC	AG
28239	0	CC	GA	TT	AG	GG	AG	TT	GG	TT	CC	AA	GG	GG	GG	TT	AA	CC	GG
28256	0	CA	GA	CT	AG	AG	GG	GT	CG	TT	TT	AA	AG	GG	AA	CC	CC	CC	GG
28273	0	CA	AA	CT	AG	AG	AG	GT	CG	GT	CC	AA	GG	GG	GG	TT	AA	GG	AG
28275	0	CC	GA	TT	AG	AG	AG	GT	CG	GT	CC	AA	AG	GG	GG	CT	CA	GC	AA
28275	0	CC	GA	TT	GG	AG	GG	GT	CG	TT	CC	GA	GG	GG	GG	TT	CA	GC	AG
28277	0	CA	GA	TT	AG	AA	AG	GG	GG	GT	CC	AA	GG	GG	GG	TT	AA	CC	AA
28283	0	CA	GA	TT	AG	AG	GG	GT	CG	GT	CC	AA	GG	GG	GG	TT	AA	GC	AG
28289	0	CA	GA	TT	AA	GG	AA	TT	GG	TT	CC	AA	AG	GG	GG	CT	CA	GG	AG
28290	0	AA	AA	TT	GG	AG	GG	GT	GG	GT	TC	AA	AG	GG	AG	CC	CC	GG	AG
28300	0	AA	AA	TT	AG	GG	AG	TT	GG	TT	CC	AA	GG	TG	AG	CT	CA	GG	GG
28300	0	CA	GA	TT	GG	AA	GG	GG	GG	GT	CC	AA	AG	GG	GG	CT	CA	GG	AA
28311	0	AA	AA	TT	GG	GG	GG	TT	GG	TT	CC	AA	GG	GG	GG	TT	AA	GC	AG
28323	0	CC	GA	TT	AA	AA	AG	GG	CC	TT	CC	AA	GG	TG	AG	TT	CA	CC	GG
28354	0	AA	AA	TT	AA	GG	AG	TT	GG	TT	CC	AA	GG	GG	GG	TT	AA	GG	AA
28374	0	CC	AA	CC	AG	AG	GG	GT	CC	TT	TC	AA	AA	GG	AG	CC	CC	GC	AG
28400	0	AA	GG	TT	AA	AG	GG	GT	GG	TT	TC	AA	AG	GG	AG	TT	CA	GG	GG
28419	0	AA	AA	TT	GG	AA	GG	GG	GG	GG	CC	AA	GG	GG	GG	TT	AA	GC	AG
29045	0	AA	AA	TT	AA	GG	AG	TT	GG	TT	CC	GA	GG	GG	AG	TT	CA	GC	AG
29046	0	AA	AA	TT	AG	GG	AG	TT	GG	TT	CC	AA	GG	GG	GG	TT	AA	GG	AA
29096	0	CA	GA	TT	AA	AG	AG	GT	GG	GT	TC	AA	AG	GG	AG	CT	CA	GC	AG
29163	0	CC	GA	TT	GG	AG	GG	GT	GG	TT	CC	AA	GG	TG	AG	CT	CA	GG	AG
29183	0	CC	GA	TT	GG	GG	GG	TT	GG	TT	CC	AA	GG	GG	GG	TT	AA	GG	AG
29195	0	CC	GA	CT	AG	AG	GG	GT	CG	TT	CC	AA	GG	GG	GG	TT	AA	GG	AA
29196	0	AA	GA	TT	GG	GG	GG	TT	GG	TT	TC	AA	AA	GG	AG	CC	CA	GG	AA
29199	0	CA	GG	TT	GG	AG	GG	GT	CG	GT	TC	AA	AG	GG	AG	CT	CA	GG	AA
29202	0	CA	GA	TT	AA	GG	AA	TT	GG	GT	CC	AA	GG	TT	AA	CC	CA	GG	AA
30022	0	AA	AA	TT	AG	AG	AG	GT	GG	GT	CC	AA	GG	GG	AG	CT	CC	CC	AA
30027	0	CC	GG	CT	AG	AG	GG	GT	CG	TT	CC	AA	GG	GG	AG	TT	AA	GG	AA
30038	0	CA	GA	TT	AG	GG	AG	TT	GG	TT	TC	AA	GG	GG	GG	TT	AA	GG	AA
30047	0	CC	AA	TT	AG	GG	AG	TT	GG	GT	TC	AA	GG	GG	GG	TT	AA	GC	AG
30082	0	CC	GG	CC	AA	AA	GG	GG	CC	TT	CC	AA	GG	GG	GG	TT	AA	GG	AA
30107	0	CC	GG	TT	GG	AG	GG	GT	CG	TT	TC	AA	AG	GG	AA	CT	CC	GC	GG
30139	0	AA	AA	TT	AG	GG	AG	TT	GG	TT	CC	AA	GG	GG	GG	TT	AA	GG	AA
30158	0	CC	GG	TT	AA	GG	AG	TT	GG	TT	TC	AA	AG	GG	AG	CT	CA	GC	AG
30159	0	CA	GA	CC	AG	AA	GG	GG	CC	TT	CC	AA	GG	TG	AG	CT	CA	GG	AA
30162	0	CC	GA	CT	GG	AA	GG	GG	CG	GT	CC	GA	GG	TG	AA	TT	CA	GC	AG
31025	0	CC	GA	CT	GG	AG	GG	GT	CG	GT	CC	AA	GG	GG	GG	TT	AA	GG	AG
31032	0	CA	AA	CT	AG	AG	GG	GT	CG	TT	TC	AA	GG	GG	GG	TT	AA	GC	AA
31051	0	CA	GA	TT	AA	GG	AA	TT	GG	TT	CC	GA	GG	GG	AG	TT	AA	GC	AA
31102	0	CC	GA	TT	AG	AA	GG	GG	GG	GT	CC	AA	GG	GG	GG	TT	AA	GC	AG
31105	0	CA	GA	TT	AG	AG	AG	GT	GG	GT	TC	GA	AG	GG	AA	CT	CC	GG	AA
31106	0	CA	GA	TT	AG	GG	GG	TT	GG	TT	CC	AA	AA	GG	AA	CC	AA	GC	GG
31127	0	CA	AA	TT	GG	GG	GG	TT	GG	TT	CC	AA	GG	TG	AG	CT	CA	GC	AA
31142	0	CC	GA	TT	GG	GG	GG	TT	GG	TT	CC	GA	AG	GG	AA	CT	CC	GC	AG
31143	0	CA	GA	TT	AG	GG	AG	TT	GG	TT	CC	AA	AG	GG	GG	CT	CA	GG	AG
31149	0	CC	GA	TT	AG	AG	GG	GT	GG	TT	CC	AA	GG	GG	GG	TT	AA	GG	GG
31195	0	AA	AA	TT	GG	GG	GG	TT	GG	TT	TC	AA	GG	TG	AG	CT	AA	GG	AG
31197	0	CA	GA	CT	AG	AG	GG	GT	CG	TT	TC	GA	AG	GG	AG	CT	CA	GC	AG
31205	0	CC	GA	TT	GG	GG	GG	TT	GG	TT	CC	AA	GG	TT	GG	TT	CC	GG	AA
31221	0	CC	GA	TT	AG	AG	GG	GT	GG	GT	CC	AA	AG	GG	AG	CT	AA	GC	AG
31253	0	CA	GA	CT	AA	AG	AG	GT	GG	TT	TC	AA	AA	GG	GG	CC	CC	GG	AG
32075	0	AA	AA	TT	AG	GG	AG	TT	GG	TT	CC	GA	GG	TG	AG	CT	CA	GG	AA
32121	0	AA	AA	TT	GG	AA	GG	GG	GG	GG	CC	AA	GG	GG	GG	TT	AA	GG	AG
33014	0	AA	AA	CT	GG	AA	GG	GG	CG	GG	TC	GA	GG	GG	AG	TT	CA	GC	AG
33036	0	AA	GA	TT	GG	GG	GG	TT	GG	TT	TC	AA	AG	GG	AG	CT	AA	GG	AG
33041	0	CA	GA	TT	GG	AG	GG	GT	GG	GT	CC	AA	AG	GG	AG	CT	CA	GG	AG
33046	0	AA	AA	TT	AA	GG	AA	TT	GG	GT	CC	AA	AG	GG	AG	CT	AA	GC	AG
33081	0	CA	GA	TT	AG	AG	AG	GT	GG	GT	CC	GA	GG	GG	GG	TT	AA	GC	AG
33203	0	CC	AA	TT	AG	GG	AG	TT	GG	TT	CC	AA	GG	GG	GG	TT	AA	CC	GG
3128	0	CA	AA	TT	AA	GG	AA	TT	GG	TT	TC	GA	AG	GG	AG	CT	CA	GG	AA
23004	1	AA	GA	CT	GG	AA	GG	GG	CG	GT	TC	AA	AG	GG	AA	CT	CC	CC	GG
23004	1	CA	GA	CT	GG	AA	GG	GG	CG	GT	TC	AA	AG	TG	AA	CT	CC	CC	GG
23016	1	AA	AA	CT	AG	AA	GG	GG	CG	TT	CC	AA	GG	GG	GG	TT	AA	GG	AA
23019	1	AA	AA	CT	GG	AG	GG	TT	CG	TT	CC	GA	GG	GG	AG	TT	CA	GC	AG
23037	1	CA	GG	TT	AG	GG	GG	TT	GG	TT	CC	AA	GG	GG	GG	TT	AA	GC	AG
23052	1	AA	AA	TT	GG	AG	GG	GT	GG	GT	CC	AA	GG	GG	GG	TT	AA	GG	AA
23060	1	CA	AA	CT	AG	AG	GG	GT	GG	GT	CC	AA	GG	GG	GG	TT	AA	GG	AA
23060	1	CC	GA	TT	AG	GG	AG	TT	GG	TT	CC	AA	GG	GG	GG	TT	AA	GG	AA
23074	1	CC	GG	TT	GG	GG	GG	TT	GG	TT	CC	AA	GG	GG	GG	TT	AA	GC	AG
23078	1	CC	GG	CT	GG	AG	GG	GT	CG	GT	CC	AA	AG	GG	AG	CT	CA	GC	AG
23083	1	CA	GA	TT	GG	GG	GG	TT	GG	TT	CC	AA	GG	TG	AG	CT	CA	CC	GG
23092	1	CC	GG	TT	AG	AA	GG	GG	CG	GG	CC	AA	GG	TG	AG	CT	CA	CC	GG
23155	1	AA	AA	CT	GG	AA	GG	GG	CG	GT	CC	AA	GG	GG	GG	TT	AA	GG	AA
23177	1	AA	AA	TT	AG	AG	AG	GT	GG	GT	CC	AA	GG	GG	GG	TT	AA	GG	AA
23185	1	CA	GA	TT	GG	GG	GG	TT	GG	TT	CC	AA	GG	TG	AG	TT	CA	GC	AG
23200	1	AA	AA	TT	AG	GG	AG	TT	GG	TT	CC	AA	GG	GG	GG	TT	AA	GC	AG
23203	1	AA	AA	CT	AG	AG	AG	GT	CG	TT	TC	AA	AG	GG	AG	CT	CC	GC	GG
23208	1	AA	AA	TT	AG	AG	GG	GT	GG	GT	CC	AA	GG	GG	GG	TT	AA	GC	AG
24023	1	CC	GG	TT	GG	AA	GG	GG	GG	GG	CC	AA	AG	GG	GG	CT	CA	GC	AG
24045	1	CC	GG	TT	AG	AG	AG	GT	GG	GT	TC	AA	AG	GG	AG	CT	CA	GC	AG
24061	1	CA	AA	TT	AG	GG	AG	GT	GG	TT	CC	AA	GG	GG	GG	TT	AA	GC	AG
24078	1	AA	GA	TT	AG	AG	AG	GT	GG	GT	CC	AA	GG	GG	GG	TT	AA	GC	AG
24078	1	CA	GA	CT	AG	AG	AG	GT	GG	GT	CC	AA	GG	GG	GG	TT	AA	GC	AG
24085	1	CA	GA	CT	AG	AG	GG	GT	CG	TT	TT	AA	AG	GG	AA	CT	CA	GC	AG
24090	1	CC	GG	CT	GG	GG	GG	TT	GG	TT	CC	AA	GG	GG	GG	TT	AA	GC	AG
24093	1	CA	GA	CT	GG	AA	GG	GG	GG	GG	CC	AA	GG	GG	GG	TT	AA	GC	AG
24098	1	CA	GA	CT	AG	GG	AG	TT	GG	TT	CC	AA	GG	TG	AG	TT	CA	GC	AG
24103	1	CA	GA	CT	AG	GG	AG	TT	GG	TT	TT	AA	AG	GG	AA	CT	CA	GG	AG
24110	1	AA	AA	CT	GG	AG	GG	GT	GG	GT	TC	AA	AG	GG	AA	CT	CC	GC	AG
24112	1	CA	AA	CT	AA	AG	AG	GT	CG	GT	CC	AA	AG	GG	GG	CT	CA	GG	AA
24117	1	CC	GA	CT	AG	AA	AG	GG	CG	GT	TC	AA	GG	GG	AG	TT	AA	GC	AG
24132	1	AA	AA	TT	AG	GG	AG	TT	GG	TT	TC	AA	AA	GG	AA	CC	CC	CC	GG
24132	1	AA	GA	CT	GG	GG	GG	GT	GG	TT	CC	AA	AG	GG	AG	CC	CA	GC	AA
24147	1	CC	AA	TT	AA	AG	GG	GT	CG	TT	TC	AA	AG	GG	AG	CT	CA	CC	GG
24150	1	CA	GA	TT	AG	GG	AG	TT	GG	TT	CC	AA	AG	TG	AG	CC	CC	GC	AG
24168	1	CA	GA	TT	AG	GG	AG	TT	GG	TT	CC	AA	AG	GG	GG	CT	CA	CC	GG
24173	1	CA	GA	TT	AG	GG	AG	TT	GG	TT	CC	AA	GG	GG	GG	TT	AA	GC	AG
24174	1	AA	AA	TT	GG	GG	GG	TT	GG	TT	TC	AA	AG	TG	AA	CC	CA	GG	AA
24190	1	CA	GA	TT	AG	AG	GG	GT	GG	TT	TC	AA	AG	GG	AG	CT	CA	CC	GG
24190	1	CA	GA	TT	AG	AG	GG	GT	GG	TT	TC	AA	AG	GG	AG	CT	CA	CC	GG
24203	1	CA	GA	TT	GG	GG	GG	TT	GG	TT	TC	AA	AG	GG	AG	CT	CA	GC	AG
24206	1	CA	GA	TT	GG	GG	GG	TT	GG	TT	TC	AA	AG	GG	AG	CT	CA	GG	AA
24210	1	CC	GG	CC	AG	AA	GG	GG	CG	TT	TT	AA	AA	GG	AA	CC	CC	GG	AA
25010	1	AA	AA	CT	GG	AG	GG	GT	CG	TT	TC	AA	AA	GG	AG	CC	CC	GC	AG
25010	1	CC	GG	CT	AG	GG	AG	TT	GG	TT	CC	AA	GG	TT	AA	CT	CC	GG	AA
25028	1	CA	AA	TT	GG	AG	GG	GT	GG	GT	TC	AA	AG	GG	AG	CT	CA	GG	AA
25028	1	CA	AA	TT	GG	AG	GG	GT	GG	GT	TC	AA	AG	TG	AG	CT	AA	GG	AA
25054	1	AA	AA	TT	AG	AG	AG	GT	GG	GT	TC	GA	AG	GG	AA	CT	CC	CC	GG
25079	1	CC	GG	CT	AG	AG	AG	GT	CG	TT	TC	AA	AG	TG	AA	CC	CC	GG	AA
25132	1	CC	GA	TT	GG	AG	GG	GT	GG	GT	CC	AA	GG	GG	GG	TT	AA	GG	AA
25146	1	AA	AA	TT	AG	GG	AG	TT	GG	TT	CC	GA	GG	GG	GG	TT	AA	GC	AG
25156	1	CC	GA	TT	GG	GG	GG	TT	GG	TT	CC	AA	AG	TG	AG	CT	CA	GG	AA
25162	1	CC	GA	TT	GG	GG	GG	TT	GG	TT	TC	AA	AG	GG	AG	CT	CA	GC	GG
25180	1	CC	GG	TT	AG	GG	AG	TT	GG	TT	CC	AA	GG	GG	AG	TT	CA	GC	AG
25182	1	AA	AA	TT	AG	GG	GG	TT	GG	TT	CC	AA	GG	GG	GG	TT	CA	GG	AA
25182	1	AA	AA	TT	AG	GG	GG	TT	GG	TT	CC	AA	GG	GG	GG	TT	AA	GG	AA
25212	1	AA	AA	TT	AG	AA	AG	GG	GG	GG	CC	AA	GG	GG	AG	TT	AA	GG	AA
25223	1	CA	GA	CT	AA	GG	AA	TT	GG	TT	CC	AA	AG	GG	GG	CT	CA	GC	AG
25233	1	CA	AA	TT	AG	GG	AG	TT	GG	TT	CC	AA	GG	TG	AG	CT	CA	GC	AG
25236	1	CA	GA	CT	AG	AG	GG	GT	CG	TT	CC	AA	GG	TT	AA	CT	CC	GG	AA
25253	1	AA	AA	TT	AG	AG	GG	GT	GG	TT	CC	GA	GG	GG	AG	TT	CC	GG	AA
25257	1	CC	AA	TT	GG	AA	GG	GG	GG	GG	CC	AA	GG	GG	GG	TT	AA	GC	AG
25260	1	CC	GA	CT	AA	AG	AG	GT	CG	TT	CC	GA	AG	GG	GG	CT	CA	GG	AA
25261	1	AA	AA	TT	GG	AA	GG	GG	CG	GG	CC	AA	AG	GG	AG	CT	CA	GC	AG
25265	1	CC	GA	TT	GG	GG	GG	TT	GG	TT	CC	AA	GG	GG	GG	TT	AA	GC	AG
25274	1	CC	GG	TT	AA	GG	AA	TT	GG	TT	CC	AA	AG	GG	GG	CT	CA	GG	AA
25278	1	CA	GA	CT	GG	AG	GG	GT	CG	TT	TC	AA	AG	GG	AG	CT	CA	GC	AG
25288	1	CA	AA	TT	AG	GG	AG	TT	GG	TT	TC	AA	GG	GG	AG	CT	CC	GG	AA
25291	1	CC	GG	TT	GG	AA	GG	GG	GG	GG	CC	AA	GG	GG	AG	TT	AA	CC	GG
25336	1	CC	AA	CT	AG	AG	GG	GT	CG	TT	CC	AA	AA	GG	AG	CT	AA	GC	AG
25339	1	CA	AA	CT	AG	AG	GG	GT	CG	TT	CC	AA	GG	GG	GG	TT	AA	GG	AA
26007	1	CA	GA	TT	AG	GG	AG	TT	GG	TT	CC	AA	GG	GG	GG	TT	AA	CC	GG
26013	1	CC	GA	TT	AG	GG	AG	TT	GG	TT	CC	AA	GG	TG	AG	CT	AA	GG	AA
26015	1	CA	AA	TT	AG	GG	GG	TT	GG	TT	CC	GA	GG	GG	GG	TT	CA	GG	AA
26016	1	CC	GA	TT	AG	AG	AG	GT	GG	GT	CC	AA	AG	TT	AG	CT	AA	GG	AA
26016	1	CC	GA	TT	AG	AG	AG	GT	GG	GT	TC	AA	AG	GG	AG	CT	AA	GG	AA
26033	1	CC	GA	TT	GG	GG	GG	TT	GG	TT	CC	AA	GG	GG	GG	TT	AA	GC	AG
26047	1	CA	GA	TT	AG	GG	GG	TT	GG	TT	CC	AA	GG	GG	GG	TT	AA	CC	GG
26115	1	AA	AA	CT	GG	AA	GG	GG	CG	GT	TC	AA	AA	GG	AG	CC	CA	GC	AG
26148	1	CC	GA	TT	GG	GG	GG	TT	GG	TT	CC	AA	GG	GG	GG	TT	AA	GC	AG
26172	1	CA	GA	TT	AG	GG	GG	TT	GG	TT	CC	GA	GG	GG	GG	TT	AA	CC	GG
27007	1	CA	AA	CC	AA	AA	GG	GT	CC	TT	CC	AA	GG	GG	GG	TT	AA	GC	AG
27054	1	CA	GA	TT	AG	AG	GG	GT	GG	TT	TC	AA	AG	GG	AA	CT	CA	GG	AA
27116	1	CC	GA	TT	GG	GG	GG	TT	GG	TT	CC	AA	GG	GG	GG	TT	AA	GG	AA
27142	1	CA	GA	TT	GG	AG	GG	GT	GG	GT	CC	AA	GG	GG	GG	TT	AA	GG	AA
27170	1	CA	GA	TT	GG	AG	GG	GT	CG	GT	CC	AA	GG	GG	GG	TT	AA	CC	GG
27177	1	AA	AA	CT	AG	AG	GG	GT	CG	TT	CC	AA	AG	GG	GG	CT	CA	CC	GG
27180	1	CC	AA	TT	AG	GG	AG	TT	GG	TT	CC	GA	GG	TG	AG	CT	CA	GG	AA
27190	1	CC	GG	TT	GG	GG	GG	TT	GG	TT	CC	AA	GG	GG	GG	TT	CA	GG	AA
27208	1	CA	AA	TT	AG	AG	GG	GT	GG	GT	CC	GG	GG	GG	GG	TT	AA	GC	AG
27218	1	CC	GG	TT	GG	AG	GG	GT	GG	GT	TC	AA	AG	GG	AG	CT	CA	GC	AG
28027	1	AA	AA	TT	AG	GG	AG	TT	GG	TT	CC	AA	GG	GG	GG	TT	AA	GC	AG
28047	1	AA	AA	TT	GG	AA	GG	GG	GG	GG	CC	AA	AG	GG	GG	CT	CA	GC	AA
28051	1	AA	AA	CT	AG	AG	GG	GT	GG	GT	CC	AA	GG	GG	GG	CT	CA	GG	AA
28065	1	AA	AA	TT	AA	GG	AA	TT	GG	TT	TC	GA	AA	GG	AG	CC	CC	GC	GG
28095	1	CA	AA	TT	AG	AG	AG	GT	GG	GT	TC	AA	AG	GG	AG	CT	CA	GG	AA
28222	1	AA	AA	CT	AA	AG	AG	GT	CG	TT	CC	GA	GG	GG	GG	TT	AA	GG	AA
28269	1	CA	AA	CT	AA	AG	AG	GT	CG	TT	CC	AA	GG	GG	GG	TT	AA	GC	AG
28279	1	CA	GA	TT	AG	AG	GG	GT	GG	TT	TT	AA	AA	GG	AA	CC	CA	CC	GG
28309	1	CA	AA	TT	AG	GG	AG	TT	GG	TT	CC	AA	GG	GG	GG	TT	AA	GG	AA
28331	1	CA	AA	TT	AG	GG	AG	TT	GG	TT	TC	AA	AG	GG	AG	CT	CA	GC	AG
28410	1	CA	GA	TT	AG	AG	GG	GT	GG	TT	TC	AA	AG	TG	AA	CC	CC	GC	AG
29004	1	CA	GA	TT	GG	AG	GG	GT	GG	GT	CC	AA	GG	GG	GG	TT	AA	GG	AG
29006	1	CA	AA	TT	AG	AG	GG	GT	GG	TT	TC	AA	AG	TG	AA	CC	CC	GC	AG
29051	1	CA	AA	TT	AG	GG	AG	TT	GG	TT	TC	AA	AG	GG	AG	CT	CA	CC	GG
29051	1	CA	AA	CT	AG	GG	AG	TT	GG	TT	TC	AA	AG	GG	AG	CT	CA	CC	GG
29054	1	CA	GA	CT	AA	AG	AG	GT	CG	TT	TC	AA	AG	GG	AG	CT	CA	GG	AA
29068	1	AA	AA	CT	AA	AA	GG	GG	CG	TT	CC	AA	GG	GG	GG	TT	AA	GC	AG
29068	1	CA	AA	CT	AA	AA	GG	GG	CG	TT	CC	AA	GG	GG	GG	TT	AA	GC	AG
29078	1	CA	AA	CT	GG	AA	GG	GG	GG	GG	CC	AA	GG	TG	GG	TT	AA	GG	AA
29099	1	AA	AA	CT	AG	GG	AG	TT	GG	TT	CC	AA	GG	TG	AG	CT	CA	GG	AA
29115	1	AA	AA	CT	GG	AG	GG	GT	CG	GT	CC	AA	GG	GG	GG	TT	AA	GG	AA
29169	1	CA	GA	CT	AG	GG	AG	TT	GG	TT	TC	AA	AG	GG	AG	CT	CA	GG	AA
29171	1	AA	AA	CT	AG	AG	AG	GT	CG	GT	CC	AA	GG	TG	AG	CT	CA	GC	AG
29179	1	CA	GA	CT	AG	AG	AG	GT	GG	GT	TC	AA	AG	GG	AG	CT	CA	GG	AA
29188	1	CA	GA	CT	GG	AA	GG	GG	CG	GT	TC	AA	AG	GG	AG	CT	AA	GC	AG
29189	1	CC	GA	TT	AA	GG	AG	TT	GG	TT	CC	GG	GG	GG	AG	TT	CA	GC	GG
29192	1	AA	AA	TT	AG	GG	AG	TT	GG	TT	CC	GA	GG	GG	AG	TT	CA	CC	GG
29209	1	AA	AA	TT	GG	GG	GG	TT	GG	TT	CC	AA	GG	TG	AG	TT	CA	CC	GG
29226	1	CA	GA	TT	AA	AG	AG	GT	GG	TT	CC	GA	AG	GG	GG	CT	CA	GG	AG
30007	1	CA	AA	TT	AG	GG	AG	TT	GG	TT	CC	AA	GG	GG	GG	TT	AA	GC	AG
30035	1	AA	AA	TT	GG	AG	GG	GT	GG	GT	CC	AA	AG	GG	AG	CT	CA	CC	GG
30058	1	CC	AA	TT	AG	AG	GG	GT	CG	GT	CC	GA	GG	GG	GG	TT	AA	GC	AG
30102	1	CA	GA	TT	AG	GG	AG	TT	GG	TT	CC	AA	GG	GG	GG	TT	AA	GG	AA
30108	1	CA	AA	TT	AG	AG	GG	GT	GG	TT	CC	GA	AG	GG	GG	CT	CA	CC	AG
30113	1	CA	GA	CT	GG	AG	GG	GT	CG	TT	CC	AA	AG	GG	GG	CT	CA	GG	AA
30140	1	AA	AA	TT	GG	AA	GG	GG	GG	GG	TC	AA	AG	GG	AG	CT	CC	GC	AG
30160	1	CA	GA	TT	GG	AG	GG	GT	GG	GT	CC	AA	GG	GG	GG	TT	AA	CC	GG
30188	1	CC	AA	TT	GG	GG	GG	TT	GG	TT	CC	AA	AG	GG	AG	CT	CA	GG	AA
30194	1	CA	GA	TT	AG	GG	AG	TT	GG	TT	CC	AA	GG	GG	GG	TT	AA	GG	AA
30218	1	CC	GG	TT	GG	AG	GG	GT	GG	GT	CC	AA	AA	GG	GG	CC	CC	GC	AG
31015	1	CA	GA	TT	AG	AG	AG	GT	GG	GT	TC	AA	AG	GG	AG	CT	AA	GC	AG
31036	1	CA	GA	CT	AG	AG	GG	GT	CG	TT	CC	AA	GG	TG	AG	CT	CA	GC	AG
31043	1	AA	AA	TT	GG	AG	GG	GT	GG	GT	CC	GA	GG	TG	AG	CT	CA	CC	GG
31044	1	CA	GA	TT	AA	GG	AA	TT	GG	TT	CC	AA	GG	GG	GG	TT	AA	GC	AG
31048	1	CC	GG	TT	GG	GG	GG	TT	GG	TT	CC	AA	AG	GG	GG	CT	CA	GG	AA
31065	1	CC	GG	CT	AG	AG	GG	GT	CG	TT	TC	AA	AG	GG	AG	CT	CA	CC	GG
31067	1	CA	AA	TT	GG	AG	GG	GT	GG	GT	CC	AA	AG	TG	AG	CT	CA	GG	AG
31080	1	CA	GA	TT	AG	AG	AG	GT	GG	GT	CC	AA	GG	GG	GG	TT	AA	GC	AG
31096	1	CA	AA	TT	AG	AG	GG	GT	CG	GT	CC	AA	AG	GG	GG	CT	AA	GC	AG
31099	1	CA	GA	TT	AG	AG	GG	GT	CG	GT	CC	AA	AG	GG	GG	CT	CA	GC	AG
31164	1	AA	AA	TT	AG	GG	AG	TT	GG	TT	CC	AA	GG	TT	AA	CT	CC	GC	AG
31165	1	CA	AA	CT	GG	AG	GG	GT	GG	TT	CC	AA	AG	GG	AG	CT	CA	GG	AA
31165	1	CA	AA	TT	GG	AG	GG	GT	GG	GT	TC	AA	AG	GG	AG	CT	AA	GG	AA
31166	1	AA	AA	CT	AG	AG	AG	GT	GG	TT	CC	AA	GG	TG	AG	CT	CA	GG	AA
31239	1	CC	GG	CT	AG	AG	GG	GT	CG	TT	CC	AA	AG	GG	GG	CT	CA	GC	AG
31240	1	CC	GG	TT	AG	AG	AG	GT	CG	GT	CC	AA	GG	GG	GG	TT	AA	GG	AA
31243	1	CC	GG	TT	AG	GG	AG	TT	GG	TT	CC	AA	GG	TG	AG	CT	CA	CC	GG
31245	1	CA	AA	CT	GG	AG	GG	GT	GG	TT	CC	AA	AG	TG	AG	CT	AA	GC	AG
32007	1	CC	GG	TT	GG	AG	GG	GT	GG	GT	CC	AA	GG	GG	GG	TT	AA	GG	AA
32014	1	CC	GA	TT	AG	AG	GG	GT	GG	TT	CC	AA	AG	GG	GG	CT	CA	GC	AG
32054	1	AA	AA	TT	AA	GG	AA	TT	GG	TT	TC	AA	AG	TG	AA	CC	CC	GC	AG
32055	1	CA	GA	CT	GG	AA	GG	GG	CG	GT	CC	AA	GG	GG	GG	TT	AA	GG	AA
32062	1	CC	GG	TT	AA	GG	AA	TT	GG	TT	CC	AA	GG	GG	GG	TT	CA	GG	AA
32066	1	CA	AA	TT	AG	GG	AG	TT	GG	TT	CC	AA	GG	GG	GG	TT	AA	CC	GG
32069	1	CA	AA	TT	AG	AG	AG	GT	GG	GT	CC	AA	GG	GG	GG	TT	AA	CC	GG
32074	1	CA	GA	CT	GG	AG	GG	GT	CG	TT	CC	AA	AG	GG	AG	CT	CA	GG	AG
32074	1	CC	GA	CT	GG	AG	GG	GT	CG	TT	CC	AA	AG	GG	AG	CT	CA	GG	AG
32111	1	CC	GA	TT	GG	AG	GG	GT	GG	GT	CC	AA	GG	GG	GG	TT	AA	GG	AA
32141	1	CA	GA	TT	GG	GG	GG	TT	CG	TT	CC	AA	GG	GG	GG	TT	CC	GC	AG
32159	1	CA	GA	CT	GG	AG	GG	GT	GG	TT	CC	AA	GG	TG	AG	CT	AA	GC	AG
33028	1	CA	GA	TT	AG	AA	GG	GG	GG	GT	CC	AA	GG	TG	AG	CT	CA	CC	GG
33040	1	CA	GA	TT	GG	AG	GG	GT	GG	GT	TC	AA	GG	GG	AG	TT	AA	GC	AG
33043	1	CA	GA	TT	GG	GG	GG	TT	GG	TT	CC	AA	GG	GG	GG	TT	AA	GC	AG
33045	1	AA	GA	TT	GG	GG	GG	TT	CG	TT	CC	AA	AG	GG	GG	TT	AA	GC	AA
33045	1	CA	GA	TT	GG	GG	GG	TT	GG	TT	CC	AA	GG	GG	GG	TT	AA	GC	AG
33047	1	CA	AA	TT	GG	GG	GG	TT	GG	GT	CC	AA	GG	TG	GG	TT	CA	GC	AG
33052	1	CC	GG	TT	AG	AG	AG	GT	CG	GT	CC	GA	GG	GG	AG	TT	CA	GC	AG
33065	1	CA	GA	TT	AG	GG	AG	TT	GG	TT	CC	GA	GG	GG	GG	TT	AA	GG	AA
33066	1	CA	AA	TT	AG	GG	AG	TT	GG	TT	TC	AA	AG	GG	AG	CT	CA	GC	AG
33067	1	AA	AA	TT	AG	GG	GG	TT	GG	TT	TC	AA	AG	GG	AG	CT	CA	GC	AG
33074	1	AA	AA	CC	AA	AA	GG	GG	CC	TT	TC	AA	AG	GG	AG	CT	CA	GC	AG
33074	1	CC	GA	CT	AG	AG	AG	GT	GG	GT	TC	AA	AG	TG	AA	CC	CA	GG	AA
33082	1	CA	AA	TT	GG	AG	GG	GT	GG	GT	CC	AA	GG	GG	AG	TT	CA	GC	AG
33087	1	CA	GG	TT	AG	GG	GG	TT	GG	GT	CC	AA	AG	GG	AG	CT	AA	GC	AG
33109	1	CA	GA	TT	GG	AG	GG	GT	GG	GT	CC	AA	GG	GG	GG	TT	AA	GG	AA
33143	1	CC	AA	TT	GG	AA	GG	GG	GG	TT	TC	AA	AA	GG	AA	CC	AA	GG	AA
33147	1	CC	GG	TT	AG	GG	AG	TT	GG	TT	CC	AA	GG	GG	GG	TT	AA	GC	AG
33152	1	CA	GA	CT	AG	AG	AG	GT	CG	TT	CC	AA	GG	TG	AG	CT	CA	GG	AA
33159	1	CA	AA	CT	GG	AG	GG	GT	GG	GT	TC	AA	AG	GG	AG	CT	CA	GG	AA
33178	1	CA	AA	TT	AG	AG	AG	GT	GG	GT	CC	GA	GG	GG	GG	TT	AA	GG	AA
33204	1	AA	AA	TT	AG	GG	AG	TT	GG	TT	TC	GA	AG	GG	AG	CT	CA	GC	AA
33205	1	AA	AA	TT	AG	AG	AG	GT	GG	GT	TC	AA	AG	GG	AG	CT	CA	GC	AG
33206	1	AA	AA	TT	GG	AG	GG	GT	GG	GT	CC	AA	GG	TG	AG	CT	CA	CC	GG
33207	1	AA	AA	TT	AG	GG	AG	TT	GG	TT	CC	AA	GG	GG	GG	TT	AA	GC	AG
33208	1	AA	AA	CT	AG	AG	GG	GT	CG	TT	CC	AA	GG	GG	GG	TT	AA	GG	AA
33209	1	AA	AA	CT	AG	AG	GG	GT	CG	TT	CC	AA	GG	GG	GG	TT	AA	GC	AG
33210	1	AA	AA	CT	AG	AG	AG	GT	GG	GT	CC	AA	GG	GG	GG	TT	AA	CC	GG
33211	1	CA	GA	TT	AG	AG	GG	GT	GG	GT	CC	AA	GG	GG	GG	TT	AA	GC	AG
33212	1	CA	AA	TT	GG	AG	GG	GT	GG	GT	TC	AA	AG	GG	AG	CT	CA	GC	AG
33213	1	CA	AA	TT	AA	GG	AA	TT	GG	TT	CC	AA	AG	GG	GG	CT	AA	GC	AG
33214	1	CA	AA	CT	AA	AG	AG	GT	CG	TT	TC	AA	GG	TG	AG	TT	CA	GC	AG
33215	1	CA	AA	TT	AA	GG	AA	TT	GG	TT	TC	AA	AA	GG	AG	CC	CC	GG	AA
33216	1	CC	GA	TT	AA	GG	AA	TT	GG	TT	CC	AA	GG	GG	GG	TT	AA	GC	AA
33217	1	CC	GG	CT	AG	AG	AG	GT	GG	GT	CC	AA	GG	TG	AG	TT	CA	GC	GG
33218	1	CC	GA	TT	AA	GG	AA	TT	GG	TT	TC	AA	GG	GG	GG	TT	AA	CC	AG
33219	1	CC	AA	CT	AG	AG	AG	GT	CG	TT	CC	AA	AG	GG	AG	CT	CA	GC	AG
7131	1	AA	AA	TT	AG	GG	AG	TT	GG	TT	CC	AA	GG	GG	GG	TT	AA	CC	GG
7166	1	CA	AA	TT	AG	AG	AG	GT	GG	GT	CC	AA	GG	GG	GG	TT	AA	GG	AA
7184	1	CC	GG	TT	GG	GG	GG	TT	GG	TT	CC	AA	GG	GG	GG	TT	AA	GG	AA
7204	1	AA	AA	TT	GG	GG	GG	TT	GG	TT	CC	AA	GG	GG	GG	TT	AA	GC	AG
7209	1	CC	GG	TT	GG	AG	GG	GT	CG	GT	TC	AA	AA	TG	AA	CC	CC	GG	AA
7210	1	AA	AA	TT	AG	AG	AG	GT	GG	GT	CC	AA	GG	TT	AA	CC	CC	GC	AG
7230	1	CC	GA	CT	AG	AA	GG	GG	CG	GT	CC	AA	GG	GG	GG	TT	AA	GC	AG
7249	1	CA	GA	TT	AG	GG	GG	TT	GG	TT	TC	AA	AG	TG	AA	CC	CC	CC	GG
7257	1	CA	AA	TT	GG	AG	GG	GT	GG	GT	CC	AA	GG	GG	GG	TT	AA	GG	AA
7258	1	CC	GA	TT	AA	GG	AA	TT	GG	TT	CC	GA	GG	GG	AG	TT	AA	GG	AA
7274	1	CC	GG	TT	AG	GG	GG	TT	GG	TT	TC	GA	AG	TG	AA	CC	CC	GG	AA
7295	1	AA	AA	TT	AG	GG	AG	TT	GG	TT	CC	AA	GG	GG	GG	TT	AA	GG	AA
8001	1	AA	AA	TT	AG	GG	AG	TT	GG	TT	CC	AA	GG	GG	GG	TT	AA	GG	AA
8003	1	CA	AA	CT	GG	AG	GG	GT	CG	TT	CC	GA	GG	GG	GG	TT	AA	CC	GG
8014	1	CA	GA	TT	AG	AG	GG	GT	GG	GT	CC	AA	GG	TG	AG	CT	CA	GC	AG
8024	1	CA	GA	TT	AG	GG	AG	TT	GG	TT	CC	AA	GG	GG	GG	TT	AA	CC	GG
8038	1	CA	AA	CT	GG	AG	GG	GT	CG	TT	CC	GA	GG	GG	GG	TT	AA	CC	GG
8041	1	CA	GA	CT	AG	AG	AG	GT	CG	TT	CC	AA	GG	GG	GG	TT	AA	GC	AG
8043	1	CA	AA	CC	AA	AA	AG	GG	CC	TT	TC	AA	AG	GG	AG	CT	CA	GG	AA
8072	1	AA	AA	CT	AG	AA	AG	GG	GG	GT	CC	AA	GG	GG	GG	TT	CA	GC	AG
8099	1	CA	GA	TT	AG	AG	AG	GT	GG	GT	CC	AA	GG	GG	GG	TT	AA	GC	AG
8120	1	CA	GA	TT	AA	AG	AA	GT	GG	GT	CC	GA	GG	GG	AG	TT	CA	GG	AA
8141	1	CC	GA	CT	AG	AG	AG	GT	GG	TT	CC	AA	GG	GG	GG	TT	CA	GG	AA
8145	1	AA	AA	CT	GG	AA	GG	GG	GG	GT	CC	AA	GG	TG	AG	CT	AA	GG	AA
8145	1	CC	AA	CT	GG	AA	GG	GG	GG	GT	CC	AA	GG	GG	AG	CT	AA	GG	AA
8153	1	AA	AA	CT	AG	AG	AG	GT	CG	TT	CC	AA	GG	GG	GG	TT	AA	GG	AA
9019	1	CA	GA	TT	GG	AG	GG	GT	GG	GT	CC	AA	GG	GG	GG	TT	AA	GC	AG
9027	1	CA	GA	TT	AG	GG	AG	TT	GG	TT	TC	AA	AG	GG	AG	CT	CA	GC	AG
9027	1	CA	GA	TT	AA	GG	AA	TT	GG	TT	CC	AA	GG	GG	GG	TT	AA	GC	AG
9064	1	CC	GA	CC	AA	AA	AG	GG	CG	TT	CC	AA	AG	GG	AG	CT	AA	GG	AA
9099	1	CA	GA	TT	AA	GG	AA	TT	GG	TT	CC	AA	GG	TG	AG	CT	CA	CC	GG
9103	1	CA	GA	TT	AA	AA	AG	GG	GG	GT	CC	AA	GG	GG	GG	TT	AA	GC	AG
9104	1	AA	GA	CT	AG	AG	GG	GT	GG	TT	CC	AA	GG	GG	AG	CT	AA	CC	AG
9104	1	CA	GA	CT	AG	AG	GG	GT	GG	TT	CC	AA	GG	TG	AG	CT	CA	CC	GG
9131	1	CA	GA	TT	AG	AG	AG	GT	GG	GT	CC	AA	GG	GG	GG	TT	AA	GC	AG
9252	1	AA	AA	TT	GG	AG	GG	GT	CG	GT	CC	AA	GG	GG	GG	TT	AA	GC	AG
9265	1	AA	AA	TT	GG	GG	GG	TT	GG	TT	CC	AA	AG	GG	GG	CT	CA	CC	GG
9270	1	CA	GA	CT	AG	AG	GG	GT	CG	TT	CC	AA	AG	GG	AG	CT	CC	GG	AA
9271	1	CC	GA	TT	AA	GG	AA	TT	GG	TT	CC	AA	GG	GG	GG	TT	AA	GC	AG
9316	1	CA	GA	TT	GG	AG	GG	GT	GG	GT	CC	AA	GG	GG	GG	TT	AA	GG	AA
9328	1	AA	GA	TT	AG	AG	GG	GT	CG	TT	CC	AA	GG	GG	GG	TT	AA	GG	AA
9330	1	CA	AA	TT	AG	GG	AG	TT	GG	TT	CC	AA	GG	GG	AG	TT	AA	GG	AA
10026	1	CA	GA	TT	GG	AG	GG	GT	GG	GT	CC	AA	GG	GG	GG	TT	CC	GG	AA
10026	1	CA	GA	TT	GG	AG	GG	GT	GG	GT	CC	AA	GG	GG	GG	TT	CA	GG	AA
10035	1	CC	GA	TT	GG	GG	GG	TT	GG	TT	CC	AA	GG	GG	GG	TT	AA	CC	GG
10044	1	CC	GG	CT	AG	AA	GG	GG	CG	GT	CC	AA	AG	GG	GG	CT	CA	GG	AA
10046	1	AA	AA	TT	GG	AG	GG	GT	GG	GT	CC	AA	AG	GG	AG	CT	CA	GC	AG
10046	1	AA	AA	TT	GG	AG	GG	GT	GG	GT	TC	AA	AG	GG	AG	CT	CA	GC	AG
10085	1	AA	AA	CT	AG	AA	GG	GG	CG	GT	CC	GA	GG	TG	AG	CT	CA	GG	AA
10108	1	CA	AA	CT	AA	AG	AG	GT	CG	TT	CC	AA	AG	GG	GG	CT	CA	CC	GG
10113	1	AA	AA	TT	AG	AA	GG	GG	GG	GT	TC	AA	GG	GG	GG	TT	AA	GC	AG
10129	1	CA	AA	TT	GG	GG	GG	TT	GG	TT	CC	AA	AG	GG	GG	CT	AA	GC	AG
10139	1	CA	AA	TT	AG	GG	AG	TT	GG	TT	CC	GA	GG	GG	GG	TT	AA	GC	AG
10144	1	CC	AA	TT	AG	GG	AG	TT	GG	TT	TT	AA	AA	GG	AA	CC	CC	CC	GG
10145	1	CC	GA	TT	AA	AG	AA	GT	GG	GT	TC	GA	AA	GG	AG	CC	CC	GC	AG
10149	1	CA	GG	TT	GG	GG	GG	TT	GG	TT	CC	GA	AG	GG	AG	CT	CC	GC	AG
10150	1	CC	GA	TT	AG	GG	AG	TT	GG	TT	CC	AA	GG	GG	GG	TT	CA	GC	AG
10153	1	AA	AA	TT	AG	AG	AG	GT	GG	GT	CC	AA	GG	TG	AG	CT	CA	GG	AA
10156	1	AA	AA	TT	AG	GG	GG	TT	GG	TT	CC	AA	GG	GG	GG	TT	AA	GG	AA
10159	1	CA	GA	CT	GG	AG	GG	GT	GG	TT	CC	AA	AA	GG	GG	CC	CC	CC	GG
10169	1	CC	GA	TT	AG	GG	AG	TT	GG	TT	CC	AA	GG	GG	AG	CT	AA	GC	AG
10195	1	CA	GG	TT	GG	AG	GG	GT	GG	GT	CC	AA	AG	GG	GG	CT	CA	CC	GG
10196	1	CC	GA	CT	GG	AG	GG	GT	CG	TT	TC	AA	AG	GG	AG	CT	CA	GG	AA
10197	1	CC	GG	CC	AA	AA	GG	GG	CC	TT	CC	AA	GG	TG	AG	CC	CC	GC	AG
11009	1	CC	GG	TT	GG	AG	GG	GT	CG	GT	CC	AA	GG	GG	GG	TT	AA	GG	AA
11014	1	AA	AA	TT	AG	GG	GG	TT	GG	TT	CC	AA	GG	GG	GG	TT	AA	GG	AA
11014	1	CA	GA	CC	AA	AA	GG	GG	CC	TT	CC	AA	GG	GG	GG	TT	AA	GC	AG
11021	1	CA	GA	TT	AG	GG	AG	TT	GG	TT	TC	AA	AG	TG	AA	CC	CC	GC	AG
11028	1	CA	AA	TT	GG	GG	GG	TT	GG	TT	CC	AA	GG	GG	AG	TT	CA	GG	AA
11044	1	AA	AA	CT	GG	AG	GG	GT	CG	TT	CC	AA	AA	GG	AG	CC	CC	GC	AG
11062	1	CC	GG	TT	AG	AG	GG	GT	CG	GT	CC	AA	GG	GG	GG	TT	AA	GG	AA
11063	1	CA	GA	TT	AG	AG	AG	GT	GG	GT	CC	AA	GG	GG	AG	TT	AA	GC	AG
11064	1	CA	AA	TT	GG	AG	GG	GT	GG	GT	CC	AA	GG	GG	GG	TT	AA	GG	AA
11072	1	AA	AA	CT	GG	AG	GG	GT	CG	TT	CC	AA	GG	GG	GG	TT	AA	CC	GG
11075	1	CA	GA	CT	AG	AG	GG	GT	CG	TT	TC	AA	AG	GG	AG	CT	CA	GC	AG
11076	1	AA	AA	CC	AG	AA	GG	GG	CC	TT	TC	GA	AG	GG	AG	CT	CA	GC	AG
11081	1	CA	AA	TT	GG	AA	GG	GG	GG	GG	TC	AA	AG	GG	AG	CT	CA	GG	AA
11097	1	CA	GA	TT	AA	AG	AG	GT	CG	GT	CC	AA	AG	GG	GG	CT	CA	GC	GG
11103	1	CC	GG	TT	AG	GG	AG	TT	GG	TT	TC	AA	AG	GG	AG	CT	CA	CC	GG
11108	1	AA	AA	TT	AG	AG	AG	GT	GG	GT	TC	AA	GG	GG	AG	TT	AA	GC	AG
11109	1	AA	AA	TT	GG	AG	GG	GT	GG	GT	TC	AA	AG	GG	AG	CT	CA	GC	AG
11111	1	CC	GA	TT	GG	GG	GG	TT	GG	TT	CC	AA	GG	TG	AG	CT	CA	GC	AG
11120	1	CC	GG	CT	GG	AA	GG	GG	CG	GT	CC	AA	GG	GG	GG	TT	AA	GG	AA
11147	1	CA	GA	TT	AG	AG	AG	GT	GG	GT	CC	AA	GG	GG	GG	TT	AA	GC	AG
11149	1	AA	AA	CT	AG	AG	AG	GT	CG	TT	CC	AA	GG	GG	GG	TT	AA	GC	AG
11150	1	CC	AA	TT	AG	AG	AG	GT	GG	GT	TC	GA	AG	GG	AG	CT	CA	GC	AG
12004	1	CA	AA	CT	AG	AA	GG	GG	CG	GT	CC	AA	GG	TG	AG	CT	CA	GG	AA
12019	1	AA	AA	CT	GG	AA	GG	GG	GG	GT	TC	AA	AG	GG	AG	CT	CA	GG	AA
12028	1	CA	AA	TT	GG	GG	GG	TT	GG	TT	TC	AA	AG	GG	AG	CT	CA	GC	AG
12038	1	CA	GA	TT	AA	GG	AG	TT	GG	TT	TC	AA	GG	GG	AG	TT	AA	GC	AG
12086	1	CC	GG	TT	AG	AG	AG	GT	GG	GT	CC	AA	AG	TG	AG	CT	CC	GC	AG
12105	1	CC	GG	TT	GG	AA	GG	GG	GG	GG	TC	AA	AG	GG	AG	CT	CA	GC	GG
12109	1	CA	GA	TT	GG	AA	GG	GG	GG	GG	CC	AA	AG	TG	GG	CT	CA	GG	AA
12117	1	CA	GA	TT	GG	AA	GG	GG	CG	GG	CC	GA	GG	GG	GG	TT	AA	GC	AA
12131	1	CA	GA	TT	GG	AG	GG	GT	GG	GT	TC	AA	AA	GG	AA	CC	CC	GC	AG
12152	1	CA	GA	TT	AG	GG	GG	TT	GG	TT	CC	AA	GG	GG	GG	TT	AA	GG	AA
12160	1	AA	GA	TT	GG	AG	GG	GT	GG	GT	CC	AA	GG	GG	GG	TT	AA	GG	AA
12160	1	CC	GA	TT	GG	AG	GG	GT	GG	GT	CC	AA	GG	GG	GG	TT	AA	GG	AA
12178	1	CC	AA	CT	AA	AG	AG	GT	CG	GG	CC	AA	GG	GG	GG	TT	AA	GC	AG
12188	1	AA	AA	TT	GG	AG	GG	GT	CG	GT	TC	AA	AG	TG	AA	CC	CC	GG	AA
13018	1	CC	GG	TT	AG	AA	AG	GG	GG	GG	TC	GA	AG	GG	AG	CT	CA	GG	AG
13039	1	CC	GG	TT	AA	GG	AA	TT	GG	TT	CC	AA	GG	TG	AG	TT	CA	GG	AA
13045	1	CA	GA	TT	GG	GG	GG	TT	GG	TT	TC	AA	AG	GG	AG	CT	CA	GG	AA
13063	1	CA	GA	TT	GG	AA	GG	GG	GG	GG	CC	AA	GG	GG	GG	TT	AA	GG	AA
13098	1	CC	GG	TT	GG	GG	GG	TT	GG	TT	CC	AA	AG	GG	GG	CT	CA	CC	GG
13109	1	AA	AA	CT	AG	AG	GG	GT	CG	TT	CC	AA	GG	GG	GG	TT	AA	GC	AG
13123	1	CC	GG	TT	AG	AA	GG	GG	CG	GG	TC	AA	AG	GG	AG	CT	CA	GC	AG
13130	1	CC	AA	CT	AA	AG	AG	GT	CG	TT	CC	GA	GG	GG	AG	TT	CA	CC	GG
14016	1	CC	AA	TT	AG	AG	AA	GT	GG	GT	CC	GA	GG	GG	GG	TT	AA	GC	AG
14017	1	CA	GA	TT	GG	AG	GG	GT	GG	GT	CC	AA	GG	GG	GG	TT	AA	GC	AG
14038	1	CC	GA	TT	GG	GG	GG	TT	GG	TT	TC	AA	AG	GG	GG	CT	CA	CC	AG
14041	1	CA	GG	TT	AG	AG	AG	GT	GG	GG	CC	AA	GG	GG	GG	TT	CA	GG	GG
14063	1	CC	GG	TT	AG	GG	AG	TT	GG	TT	TC	AA	AA	GG	AG	CC	CC	GC	AG
14069	1	CC	AA	TT	AG	GG	AG	TT	GG	TT	CC	AA	GG	GG	AG	TT	CA	GC	AG
14081	1	CA	AA	TT	AG	AG	GG	GT	GG	TT	CC	AA	AG	GG	GG	CT	CA	CC	GG
14084	1	CC	GA	TT	GG	AG	GG	GT	GG	GT	TC	AA	AG	GG	AG	CT	CA	GC	AG
14102	1	CA	GA	TT	AG	GG	AG	TT	GG	TT	CC	AA	AG	GG	GG	CT	CA	GG	AA
14133	1	CA	GA	TT	GG	AG	GG	GT	GG	GT	CC	AA	GG	GG	GG	TT	AA	GC	GG
14135	1	CA	AA	TT	AG	AG	AG	GT	GG	GT	CC	GA	GG	GG	GG	TT	AA	GC	GG
14148	1	CA	GG	CT	AA	AG	AG	GT	CG	TT	CC	AA	GG	GG	GG	TT	AA	GC	AG
14223	1	CC	GA	CT	GG	AG	AG	GG	GG	TT	CC	AA	AG	GG	GG	CT	CA	GC	AG
16018	1	CC	GA	TT	AG	AA	GG	GG	GG	GG	CC	AA	GG	GG	GG	TT	AA	GG	AA
16022	1	CC	GG	CT	GG	AA	GG	GG	CG	GT	TC	AA	AG	GG	AG	CT	CA	GC	AG
16024	1	CA	AA	TT	AG	GG	AG	TT	GG	TT	CC	AA	GG	GG	GG	TT	AA	GC	AG
16038	1	CA	GA	TT	AG	AA	AG	GG	GG	GG	CC	AA	GG	GG	GG	TT	AA	CC	GG
16041	1	CC	GG	CT	AG	AG	AG	GT	CG	TT	TC	AA	AG	GG	AG	CT	CA	CC	GG
16043	1	CC	GA	TT	GG	GG	GG	TT	GG	TT	CC	AA	AG	GG	GG	CT	CA	CC	GG
16088	1	CA	AA	TT	GG	AA	GG	GG	GG	GT	CC	AA	GG	TG	AG	TT	AA	CC	GG
16136	1	CC	GA	TT	GG	GG	GG	TT	GG	TT	CC	AA	GG	GG	GG	TT	AA	GC	AG
16157	1	AA	AA	TT	AG	AG	AG	GT	GG	GT	CC	AA	GG	TG	AG	CT	CA	GC	AG
16169	1	CC	GA	TT	AG	GG	AG	TT	GG	TT	CC	AA	AG	TG	AG	CC	CC	GG	AA
16187	1	CC	GA	TT	AA	AG	AG	GT	GG	TT	CC	AA	GG	GG	GG	TT	AA	GC	AG
16202	1	AA	GA	CT	AG	AG	AG	GT	GG	GT	CC	AA	GG	GG	GG	TT	AA	GC	AG
16202	1	CA	GA	TT	AG	AG	AG	GT	GG	GT	CC	AA	GG	GG	GG	TT	AA	GC	AG
17061	1	CA	AA	TT	GG	GG	GG	TT	GG	TT	CC	GA	GG	GG	GG	TT	AA	CC	GG
17112	1	CA	GA	TT	AG	AG	AG	GT	GG	GT	TC	AA	GG	GG	AG	CT	AA	GC	AG
17165	1	CC	GG	CT	AA	AG	AG	GT	CG	TT	CC	AA	GG	GG	GG	TT	AA	GG	AA
18010	1	CA	GA	TT	GG	GG	GG	TT	GG	TT	TC	GA	AG	GG	AG	CT	CA	GG	AA
18014	1	AA	AA	TT	GG	AG	GG	GT	GG	GT	TC	AA	AG	GG	AG	CT	CA	GG	AA
18105	1	AA	AA	TT	GG	AG	GG	TT	GG	TT	CC	AA	GG	GG	GG	TT	CA	GG	AA
18105	1	CC	AA	CT	GG	AG	AG	GT	CG	TT	CC	AA	GG	TT	GG	TT	CA	GG	AA
18148	1	CA	GA	CT	GG	AG	GG	GT	CG	TT	CC	AA	GG	GG	GG	TT	AA	CC	GG
18216	1	AA	AA	CT	AA	AG	AG	GT	CG	TT	TC	AA	AG	GG	AG	CT	CA	GG	AA
18220	1	CA	GA	CC	AA	AA	AA	GG	CG	TT	CC	AA	GG	GG	GG	TT	AA	GG	AA
18233	1	CC	AA	TT	AA	GG	AA	TT	GG	TT	CC	AA	GG	TG	AG	CT	CA	GC	AG
18236	1	CA	AA	TT	GG	AA	GG	GG	GG	GG	CC	AA	GG	GG	GG	TT	AA	GG	AA
18242	1	AA	AA	TT	GG	AG	GG	GT	GG	GT	CC	AA	GG	TG	AG	TT	CA	GG	AA
18266	1	AA	AA	TT	AG	GG	AG	TT	GG	TT	CC	AA	GG	GG	GG	TT	AA	GG	AG
18287	1	CA	GA	CT	GG	AG	GG	GT	CG	TT	CC	AA	AG	GG	GG	CT	CA	GG	AA
19021	1	CA	GA	TT	GG	AG	GG	GT	GG	GT	CC	AA	GG	TG	AG	CT	CA	GC	AG
19024	1	AA	AA	TT	AG	AG	AG	GT	GG	TT	TC	AA	AG	GG	AG	CT	CA	GC	AG
19032	1	CC	AA	TT	GG	AG	GG	GT	GG	GT	CC	AA	GG	GG	GG	TT	AA	GC	AG
19037	1	CC	GA	TT	AG	AA	GG	GG	GG	TT	CC	AA	GG	GG	GG	TT	CA	GG	AA
19041	1	CA	GA	TT	GG	GG	GG	TT	GG	TT	TC	AA	AG	GG	AG	CT	CA	GG	AA
19042	1	AA	AA	TT	GG	AG	GG	GT	CC	TT	CC	GA	GG	TG	GG	TT	AA	GG	AA
19042	1	CC	AA	CT	GG	AG	GG	GT	CG	TT	CC	GA	GG	GG	GG	TT	AA	GG	AA
19047	1	CC	GA	CT	AG	AG	GG	GT	CG	TT	CC	AA	GG	GG	GG	TT	AA	GG	AA
19052	1	AA	AA	TT	AA	GG	AG	TT	GG	GT	TC	AA	GG	TG	GG	TT	AA	GG	AG
19054	1	CA	AA	TT	AG	GG	AG	TT	GG	TT	CC	AA	GG	GG	AG	TT	CA	GG	AA
19058	1	AA	AA	TT	GG	AG	GG	GT	GG	GT	CC	AA	AG	GG	GG	CT	CA	GG	AA
19069	1	CC	GG	TT	AG	AG	AG	GT	GG	GT	CC	AA	GG	TG	AG	CT	CA	CC	GG
19079	1	CA	GA	CT	AA	AG	AG	GT	CG	TT	CC	AA	AG	TG	AA	CT	CC	GG	AA
19086	1	CA	AA	TT	AG	AG	GG	GT	GG	TT	TC	AA	AG	GG	AG	CT	CA	GC	AG
20032	1	AA	GG	CC	AA	AA	GG	GG	CC	TT	TC	AA	AA	TG	AG	CT	CA	GG	AA
20184	1	CA	GA	TT	AG	GG	GG	TT	GG	TT	CC	AA	AG	GG	AA	CC	AA	GG	AA
20198	1	CA	AA	TT	AG	AG	AG	GT	CG	GT	TC	AA	AG	GG	AG	CT	CA	GC	AG
20205	1	CC	AA	TT	GG	AG	GG	GT	GG	GT	CC	AA	AG	GG	GG	CT	CA	GG	AG
20211	1	AA	AA	TT	AG	AG	AG	GT	GG	GT	TC	AA	AG	GG	AG	CT	CA	GG	AA
21015	1	CA	GA	TT	GG	GG	GG	TT	GG	TT	CC	AA	GG	TG	AG	CT	CA	CC	GG
21102	1	CA	AA	TT	AA	GG	AA	TT	GG	TT	TC	GA	AG	GG	AG	CT	CA	CC	GG
21104	1	CA	GA	TT	GG	AG	GG	GT	GG	GT	TC	AA	AG	GG	AG	CT	CA	GG	AA
21123	1	AA	AA	TT	AG	GG	AG	TT	GG	TT	TC	AA	GG	GG	AG	TT	AA	GC	AG
21145	1	AA	AA	TT	AG	GG	GG	TT	GG	TT	TC	GA	GG	GG	GG	TT	AA	GG	AA
21160	1	CA	GA	TT	GG	AG	GG	GT	GG	GT	CC	AA	GG	GG	GG	TT	AA	GC	AG
21228	1	CC	GA	TT	AG	GG	AG	TT	GG	TT	CC	AA	AG	GG	GG	CC	CC	GC	AG
21237	1	CA	GA	TT	AG	GG	GG	TT	GG	TT	CC	AA	GG	GG	GG	TT	AA	GC	AG
21242	1	CA	GA	TT	AG	AG	AG	GT	GG	GT	CC	AA	AG	GG	GG	CT	CA	CC	GG
22005	1	AA	AA	CT	GG	AA	GG	GG	CG	GT	CC	AA	GG	GG	GG	TT	AA	CC	GG
22009	1	CC	GA	CT	AG	AA	GG	GG	CG	GT	CC	AA	GG	GG	GG	TT	AA	GG	AA
22010	1	CA	GA	TT	AA	GG	AA	TT	GG	TT	CC	GA	GG	TG	AA	TT	CC	CC	GG
22016	1	CC	AA	TT	AG	GG	GG	GG	GG	GT	CC	AA	GG	GG	GG	TT	AA	GC	AG
22017	1	AA	AA	TT	GG	AG	GG	GT	GG	GT	CC	AA	GG	GG	GG	TT	AA	GC	AG
22021	1	CA	GA	TT	AG	GG	AG	TT	GG	TT	CC	AA	GG	TG	AG	CT	CA	GC	AG
22024	1	CC	GG	CT	GG	AG	GG	GG	CG	GT	CC	AA	AG	GG	AG	CT	CA	GC	AG
22031	1	CC	GA	TT	AG	AG	AG	GT	GG	GT	CC	AA	GG	GG	GG	TT	AA	GC	AG
22062	1	CA	GG	CT	AG	AG	GG	GT	CG	TT	TC	AA	AG	GG	AG	CT	CA	CC	GG
22062	1	CA	AA	CT	AG	AA	GG	GG	CC	GT	TC	AA	AG	GG	AG	CT	CA	GC	AG
22074	1	AA	AA	CT	GG	GG	GG	TT	GG	TT	CC	AA	GG	GG	GG	TT	AA	GG	AA
22074	1	CC	GG	TT	AG	GG	AG	TT	GG	TT	TC	AA	AG	GG	AG	CT	CA	GC	AG
22093	1	CC	AA	TT	GG	GG	GG	TT	GG	TT	CC	AA	GG	TG	AG	CT	CA	GC	AG
22114	1	CC	GA	TT	AG	GG	AG	TT	GG	TT	TC	AA	AG	GG	AA	CT	CC	GC	AG
22116	1	CC	GG	CC	AG	AA	GG	GG	CC	TT	CC	AA	AG	GG	GG	CT	CA	GC	AG
22116	1	CC	GA	TT	AG	AG	AG	TT	GG	TT	TC	AA	AG	GG	AG	CT	CA	GC	AG
22124	1	AA	AA	CT	AA	AA	GG	GG	CG	GT	TT	AA	AA	GG	AA	CC	CA	GG	AA
22153	1	CC	GG	TT	GG	AG	GG	GT	GG	GT	TC	AA	AG	GG	AG	CT	CA	GC	AG
22176	1	AA	AA	TT	AG	GG	AG	TT	GG	TT	CC	AA	GG	GG	GG	TT	AA	GC	AG
22222	1	CA	AA	TT	AG	AG	AG	GT	GG	GT	TC	AA	AG	GG	AG	CT	CA	CC	GG
